# Supplementary material for: Triethyl­ammonium O-3β-cholest-5-en-3-yl (4-meth­oxy­phen­yl)dithio­phospho­nate
Source: Acta Crystallogr Sect E Struct Rep Online. 2010 Jul 31;66(Pt 8):o2146–7. doi: 10.1107/S1600536810029703 (PMC3007563; doi:10.1107/S1600536810029703)
Supplement: Supplementary file 1 [file e-66-o2146-sup1.cif]

##############################################################################
###                                                                        ###
###        Electronic paper (Acta Crystallographica Section E)             ###
###                                                                        ###
##############################################################################
#                                                                            #
# This CIF contains the data in a paper accepted for publication in Acta     #
# Crystallographica Section E. It conforms to the requirements of Notes      #
# for Authors for Section E, and has been peer reviewed under the auspices   #
# of the IUCr Commission on Journals.                                        #
#                                                                            #
# Full details of the Crystallographic Information File format               #
# are given in the paper "The Crystallographic Information File (CIF):       #
# a New Standard Archive File for Crystallography" by S. R. Hall, F. H.      #
# Allen and I. D. Brown [Acta Cryst. (1991), A47, 655-685].                  #
#                                                                            #
# The current version of the core CIF dictionary is obtainable from          #
# ftp://ftp.iucr.org/pub/cif_core.dic. The current version number is 2.4.    #
#                                                                            #
# Software is freely available for graphical display of the structure(s) in  #
# this CIF.  For information consult the CIF home page http://www.iucr.org/  #
# cif/home.html                                                              #
#                                                                            #
# This file may be used for bona fide research purposes within the           #
# scientific community so long as proper attribution is given to the journal # 
# article from which it was obtained.                                        #
#                                                                            #
##############################################################################
                                             
data_global
_audit_creation_method     'WinGX routine CIF_UPDATE'
_audit_conform_dict_name     cif_core.dic
_audit_conform_dict_version     2.3
_journal_date_recd_electronic     2010-07-20
_journal_date_accepted     2010-07-26
_journal_name_full     'Acta Crystallographica, Section E'
_journal_year     2010
_journal_volume     66
_journal_issue      8
_journal_page_first     o2146
_journal_page_last     o2147
_journal_paper_category     QO
_journal_coeditor_code     CV2748
_publ_contact_author_name     'van Zyl, Werner E'
_publ_contact_author_address
;
School of Chemistry
University of KwaZulu-Natal
Westville Campus
Private Bag X54001
Durban
4000
South Africa
;
_publ_contact_author_email     vanzylw@ukzn.ac.za
_publ_contact_author_fax     '+27-31-260 3091'
_publ_contact_author_phone     '+27-31-260 3188'
_publ_section_title
;
Triethylammonium <i>O</i>-3\b-cholest-5-en-3-yl
(4-methoxyphenyl)dithiophosphonate
;
loop_
    _publ_author_name
    _publ_author_address
    'Van Der Walt, Hendriette'
;
Department of Chemistry
University of Johannesburg (APK Campus)
PO Box 524
Auckland Park
Johannesburg 2006
South Africa
;
    'Muller, Alfred'
;
Department of Chemistry
University of Johannesburg (APK Campus)
PO Box 524
Auckland Park
Johannesburg 2006
South Africa
;
    'Zyl, Werner E. van'
;
School of Chemistry
University of KwaZulu-Natal
Westville Campus
Private Bag X54001
Durban 4000
South Africa
;
data_I
_audit_creation_method     'WinGX routine CIF_UPDATE'
_chemical_name_systematic
;
Triethylammonium <i>O</i>-3\b-cholest-5-en-3-yl
(4-methoxyphenyl)dithiophosphonate
;
_chemical_formula_moiety     'C6 H16 N +, C34 H52 O2 P S2 -'
_chemical_formula_sum     'C40 H68 N O2 P S2'
_chemical_formula_iupac     'C6 H16 N +, C34 H52 O2 P S2 -'
_chemical_formula_weight     690.04
_symmetry_cell_setting     monoclinic
_symmetry_space_group_name_H-M     'P 21'
_symmetry_space_group_name_Hall     'P 2yb'
loop_
    _symmetry_equiv_pos_as_xyz
    'x, y, z'
    '-x, y+1/2, -z'
_cell_length_a     7.6066(15)
_cell_length_b     8.2407(16)
_cell_length_c     33.083(7)
_cell_angle_alpha     90
_cell_angle_beta     93.17(3)
_cell_angle_gamma     90
_cell_volume     2070.6(7)
_cell_formula_units_Z     2
_cell_measurement_reflns_used     714
_cell_measurement_theta_min     2.47
_cell_measurement_theta_max     18
_cell_measurement_temperature     293(2)
_exptl_crystal_description     needle
_exptl_crystal_colour     colourless
_exptl_crystal_size_max     0.46
_exptl_crystal_size_mid     0.08
_exptl_crystal_size_min     0.08
_exptl_crystal_density_diffrn     1.107
_exptl_crystal_density_method     'not measured'
_exptl_crystal_F_000     756
_exptl_absorpt_coefficient_mu     0.199
_exptl_absorpt_correction_type     multi-scan
_exptl_absorpt_process_details
;
(SADABS; Bruker, 1998)
;
_exptl_absorpt_correction_T_min     0.914
_exptl_absorpt_correction_T_max     0.9842
_exptl_special_details
;
The intensity data was collected on a Bruker <i>SMART</i> 1 K CCD diffractometer
using an exposure time of 10 s/frame. A total of 1315 frames were collected
with a frame width of 0.3\% covering up to \q = 28.3\% with 99.8% completeness
accomplished.
;
_diffrn_ambient_temperature     293(2)
_diffrn_radiation_type     MoK\a
_diffrn_radiation_wavelength     0.71073
_diffrn_radiation_monochromator     graphite
_diffrn_measurement_device_type
;
Bruker SMART 1K CCD
;
_diffrn_measurement_method     \w
_diffrn_detector_area_resol_mean     ?
_diffrn_reflns_number     14589
_diffrn_reflns_av_R_equivalents     0.1058
_diffrn_reflns_theta_min     0.62
_diffrn_reflns_theta_max     28.27
_diffrn_reflns_theta_full     28.27
_diffrn_measured_fraction_theta_max     0.998
_diffrn_measured_fraction_theta_full     0.998
_diffrn_reflns_limit_h_min     -10
_diffrn_reflns_limit_h_max     9
_diffrn_reflns_limit_k_min     -8
_diffrn_reflns_limit_k_max     10
_diffrn_reflns_limit_l_min     -44
_diffrn_reflns_limit_l_max     41
_reflns_number_total     8425
_reflns_number_gt     2925
_reflns_threshold_expression     I>2sigma(I)
_refine_ls_structure_factor_coef     Fsqd
_refine_ls_matrix_type     full
_refine_ls_R_factor_gt     0.066
_refine_ls_wR_factor_ref     0.1588
_refine_ls_goodness_of_fit_ref     0.934
_refine_ls_restrained_S_all     0.934
_refine_ls_number_reflns     8425
_refine_ls_number_parameters     410
_refine_ls_number_restraints     1
_refine_ls_hydrogen_treatment     mixed
_refine_ls_weighting_scheme     calc
_refine_ls_weighting_details
         'calc w=1/[\s^2^(Fo^2^)+(0.0465P)^2^+0.3561P] where P=(Fo^2^+2Fc^2^)/3'
_refine_ls_shift/su_max     0.001
_refine_diff_density_max     0.288
_refine_diff_density_min     -0.28
_refine_ls_extinction_method     none
_refine_ls_abs_structure_details     'Flack (1983), 2970 Friedel pairs'
_refine_ls_abs_structure_Flack     0.02(12)
loop_
    _atom_type_symbol
    _atom_type_description
    _atom_type_scat_dispersion_real
    _atom_type_scat_dispersion_imag
    _atom_type_scat_source
    C C 0.0033 0.0016 'International Tables Vol C Tables 4.2.6.8 and 6.1.1.4'
    H H 0 0 'International Tables Vol C Tables 4.2.6.8 and 6.1.1.4'
    N N 0.0061 0.0033 'International Tables Vol C Tables 4.2.6.8 and 6.1.1.4'
    O O 0.0106 0.006 'International Tables Vol C Tables 4.2.6.8 and 6.1.1.4'
    P P 0.1023 0.0942 'International Tables Vol C Tables 4.2.6.8 and 6.1.1.4'
    S S 0.1246 0.1234 'International Tables Vol C Tables 4.2.6.8 and 6.1.1.4'
_computing_data_collection     'SMART-NT (Bruker, 1998)'
_computing_cell_refinement     'SAINT-Plus (Bruker, 1999)'
_computing_data_reduction     'SAINT-Plus and XPREP (Bruker, 1999)'
_computing_structure_solution     'SIR2002 (Burla <i>et al.</i>, 2003)'
_computing_structure_refinement     'SHELXL97 (Sheldrick, 2008)'
_computing_molecular_graphics     'DIAMOND (Brandenburg & Brendt, 2001)'
_computing_publication_material     'WinGX (Farrugia, 1999)'
loop_
    _atom_site_type_symbol
    _atom_site_label
    _atom_site_fract_x
    _atom_site_fract_y
    _atom_site_fract_z
    _atom_site_U_iso_or_equiv
    _atom_site_adp_type
    _atom_site_calc_flag
    _atom_site_refinement_flags
    _atom_site_occupancy
    _atom_site_disorder_assembly
    _atom_site_disorder_group
    P P 0.4405(2) 0.9520(2) 0.64139(5) 0.0564(5) Uani d . 1 . .
    S S1 0.6976(2) 0.9298(2) 0.63620(6) 0.0765(6) Uani d . 1 . .
    S S2 0.3618(2) 1.1632(2) 0.66205(5) 0.0787(6) Uani d . 1 . .
    N N 0.7566(8) 0.3414(8) 0.64246(16) 0.0629(16) Uani d . 1 . .
    O O1 0.3661(5) 0.8058(4) 0.66822(10) 0.0582(12) Uani d . 1 . .
    O O2 0.0389(9) 0.7700(7) 0.48803(16) 0.117(2) Uani d . 1 . .
    C C1 0.3206(8) 0.8992(7) 0.59454(18) 0.0553(17) Uani d . 1 . .
    C C2 0.4030(9) 0.8534(9) 0.5604(2) 0.089(3) Uani d . 1 . .
    H H2 0.5253 0.8519 0.5605 0.107 Uiso calc R 1 . .
    C C3 0.3002(12) 0.8082(11) 0.5251(2) 0.108(3) Uani d . 1 . .
    H H3 0.3555 0.7742 0.5021 0.13 Uiso calc R 1 . .
    C C4 0.1217(11) 0.8144(9) 0.5245(2) 0.078(2) Uani d . 1 . .
    C C5 0.0390(9) 0.8652(7) 0.5579(2) 0.0653(19) Uani d . 1 . .
    H H5 -0.0831 0.8733 0.5571 0.078 Uiso calc R 1 . .
    C C6 0.1382(9) 0.9046(7) 0.59280(19) 0.0632(18) Uani d . 1 . .
    H H6 0.081 0.9354 0.6157 0.076 Uiso calc R 1 . .
    C C7 -0.1478(13) 0.7738(12) 0.4851(2) 0.130(3) Uani d . 1 . .
    H H7A -0.1928 0.6977 0.5039 0.195 Uiso calc R 1 . .
    H H7B -0.1893 0.7453 0.4581 0.195 Uiso calc R 1 . .
    H H7C -0.1878 0.881 0.4913 0.195 Uiso calc R 1 . .
    C C8 0.3646(8) 0.8128(7) 0.71259(16) 0.0540(16) Uani d . 1 . .
    H H8 0.4108 0.9181 0.722 0.065 Uiso calc R 1 . .
    C C9 0.1781(8) 0.7960(9) 0.72416(17) 0.073(2) Uani d . 1 . .
    H H9A 0.1281 0.6959 0.7132 0.087 Uiso calc R 1 . .
    H H9B 0.1082 0.8859 0.7132 0.087 Uiso calc R 1 . .
    C C10 0.1755(8) 0.7948(8) 0.77036(17) 0.0672(19) Uani d . 1 . .
    H H10A 0.0545 0.785 0.7778 0.081 Uiso calc R 1 . .
    H H10B 0.2202 0.8979 0.7806 0.081 Uiso calc R 1 . .
    C C11 0.2848(7) 0.6567(8) 0.79104(15) 0.0478(15) Uani d . 1 . .
    C C12 0.4698(8) 0.6673(7) 0.77557(16) 0.0491(15) Uani d . 1 . .
    C C13 0.4797(7) 0.6801(8) 0.73037(16) 0.0618(17) Uani d . 1 . .
    H H13A 0.6007 0.7006 0.724 0.074 Uiso calc R 1 . .
    H H13B 0.4442 0.5775 0.7181 0.074 Uiso calc R 1 . .
    C C14 0.2057(9) 0.4918(8) 0.78016(18) 0.085(2) Uani d . 1 . .
    H H14A 0.2334 0.4635 0.7531 0.127 Uiso calc R 1 . .
    H H14B 0.0802 0.4962 0.7818 0.127 Uiso calc R 1 . .
    H H14C 0.2537 0.4115 0.7987 0.127 Uiso calc R 1 . .
    C C15 0.2930(6) 0.6876(7) 0.83762(16) 0.0490(16) Uani d . 1 . .
    H H15 0.3168 0.8036 0.8415 0.059 Uiso calc R 1 . .
    C C16 0.4436(7) 0.5964(7) 0.86033(15) 0.0474(15) Uani d . 1 . .
    H H16 0.4254 0.4797 0.8562 0.057 Uiso calc R 1 . .
    C C17 0.6186(6) 0.6417(8) 0.84456(16) 0.0597(17) Uani d . 1 . .
    H H17A 0.6575 0.7433 0.8568 0.072 Uiso calc R 1 . .
    H H17B 0.7043 0.5591 0.8526 0.072 Uiso calc R 1 . .
    C C18 0.6129(8) 0.6594(8) 0.79945(17) 0.0557(16) Uani d . 1 . .
    H H18 0.7202 0.6653 0.7873 0.067 Uiso calc R 1 . .
    C C19 0.1159(6) 0.6524(8) 0.85715(15) 0.0594(16) Uani d . 1 . .
    H H19A 0.026 0.7225 0.8447 0.071 Uiso calc R 1 . .
    H H19B 0.0819 0.5412 0.8511 0.071 Uiso calc R 1 . .
    C C20 0.1201(7) 0.6770(8) 0.90307(15) 0.0554(16) Uani d . 1 . .
    H H20A 0.0083 0.643 0.913 0.067 Uiso calc R 1 . .
    H H20B 0.135 0.7915 0.9091 0.067 Uiso calc R 1 . .
    C C21 0.2691(7) 0.5811(7) 0.92521(16) 0.0449(15) Uani d . 1 . .
    C C22 0.4385(6) 0.6324(7) 0.90520(14) 0.0423(14) Uani d . 1 . .
    H H22 0.4434 0.7509 0.9075 0.051 Uiso calc R 1 . .
    C C23 0.2355(8) 0.3976(7) 0.92165(15) 0.0570(17) Uani d . 1 . .
    H H23A 0.2346 0.366 0.8937 0.085 Uiso calc R 1 . .
    H H23B 0.1239 0.3722 0.9323 0.085 Uiso calc R 1 . .
    H H23C 0.3271 0.3401 0.9368 0.085 Uiso calc R 1 . .
    C C24 0.3149(6) 0.6274(6) 0.96991(15) 0.0433(14) Uani d . 1 . .
    H H24 0.3076 0.7459 0.9716 0.052 Uiso calc R 1 . .
    C C25 0.5127(7) 0.5825(7) 0.97587(16) 0.0527(16) Uani d . 1 . .
    H H25A 0.5753 0.6655 0.9917 0.063 Uiso calc R 1 . .
    H H25B 0.5259 0.48 0.9901 0.063 Uiso calc R 1 . .
    C C26 0.5878(7) 0.5689(8) 0.93369(17) 0.0583(17) Uani d . 1 . .
    H H26A 0.6928 0.6348 0.932 0.07 Uiso calc R 1 . .
    H H26B 0.6161 0.4572 0.9274 0.07 Uiso calc R 1 . .
    C C27 0.2062(7) 0.5588(7) 1.00409(16) 0.0478(15) Uani d . 1 . .
    H H27 0.2239 0.4411 1.0047 0.057 Uiso calc R 1 . .
    C C28 0.0093(8) 0.5893(7) 0.99762(17) 0.0617(18) Uani d . 1 . .
    H H28A -0.049 0.5552 1.0212 0.093 Uiso calc R 1 . .
    H H28B -0.0359 0.5289 0.9745 0.093 Uiso calc R 1 . .
    H H28C -0.0112 0.7029 0.9931 0.093 Uiso calc R 1 . .
    C C29 0.2764(8) 0.6252(8) 1.04439(15) 0.0656(19) Uani d . 1 . .
    H H29A 0.2584 0.7418 1.044 0.079 Uiso calc R 1 . .
    H H29B 0.4025 0.6069 1.0464 0.079 Uiso calc R 1 . .
    C C30 0.2014(8) 0.5599(7) 1.08297(16) 0.0611(18) Uani d . 1 . .
    H H30A 0.0777 0.5885 1.0832 0.073 Uiso calc R 1 . .
    H H30B 0.2099 0.4425 1.0831 0.073 Uiso calc R 1 . .
    C C31 0.2976(11) 0.6267(10) 1.12087(19) 0.1104(14) Uani d . 1 . .
    H H31A 0.4189 0.5903 1.1211 0.132 Uiso calc R 1 . .
    H H31B 0.2988 0.7441 1.1187 0.132 Uiso calc R 1 . .
    C C32 0.2273(11) 0.5835(10) 1.1606(2) 0.1104(14) Uani d . 1 . .
    H H32 0.2151 0.4651 1.1612 0.132 Uiso calc R 1 . .
    C C33 0.0500(10) 0.6538(10) 1.16635(19) 0.1104(14) Uani d . 1 . .
    H H33A 0.0569 0.7701 1.1655 0.166 Uiso calc R 1 . .
    H H33B 0.0104 0.6204 1.1921 0.166 Uiso calc R 1 . .
    H H33C -0.0314 0.6163 1.1452 0.166 Uiso calc R 1 . .
    C C34 0.3558(10) 0.6306(10) 1.19511(18) 0.1104(14) Uani d . 1 . .
    H H34A 0.3734 0.7459 1.1949 0.166 Uiso calc R 1 . .
    H H34B 0.4662 0.5768 1.192 0.166 Uiso calc R 1 . .
    H H34C 0.3093 0.599 1.2203 0.166 Uiso calc R 1 . .
    C C35 0.9219(8) 0.3208(8) 0.62051(19) 0.0705(19) Uani d . 1 . .
    H H35A 0.8913 0.2858 0.593 0.085 Uiso calc R 1 . .
    H H35B 0.9926 0.236 0.6337 0.085 Uiso calc R 1 . .
    C C36 1.0308(9) 0.4735(10) 0.6191(2) 0.115(3) Uani d . 1 . .
    H H36A 0.9634 0.5571 0.6052 0.172 Uiso calc R 1 . .
    H H36B 1.1353 0.4522 0.605 0.172 Uiso calc R 1 . .
    H H36C 1.0631 0.5084 0.6462 0.172 Uiso calc R 1 . .
    C C37 0.7919(10) 0.3745(9) 0.6876(2) 0.091(2) Uani d . 1 . .
    H H37A 0.8507 0.4785 0.6907 0.109 Uiso calc R 1 . .
    H H37B 0.6799 0.3828 0.7001 0.109 Uiso calc R 1 . .
    C C38 0.9001(11) 0.2499(10) 0.7094(2) 0.109(3) Uani d . 1 . .
    H H38A 0.8464 0.1454 0.7053 0.164 Uiso calc R 1 . .
    H H38B 0.9083 0.2748 0.7378 0.164 Uiso calc R 1 . .
    H H38C 1.0159 0.2488 0.6992 0.164 Uiso calc R 1 . .
    C C39 0.6301(10) 0.4630(10) 0.6243(2) 0.099(2) Uani d . 1 . .
    H H39A 0.6847 0.5693 0.6252 0.119 Uiso calc R 1 . .
    H H39B 0.527 0.4674 0.6402 0.119 Uiso calc R 1 . .
    C C40 0.5737(11) 0.4232(12) 0.5813(2) 0.130(3) Uani d . 1 . .
    H H40A 0.6695 0.4434 0.5642 0.195 Uiso calc R 1 . .
    H H40B 0.475 0.4898 0.5727 0.195 Uiso calc R 1 . .
    H H40C 0.5406 0.3109 0.5794 0.195 Uiso calc R 1 . .
    H H1 0.705(9) 0.235(8) 0.6428(19) 0.11(3) Uiso d . 1 . .
loop_
    _atom_site_aniso_label
    _atom_site_aniso_U_11
    _atom_site_aniso_U_22
    _atom_site_aniso_U_33
    _atom_site_aniso_U_12
    _atom_site_aniso_U_13
    _atom_site_aniso_U_23
    P 0.0556(11) 0.0558(12) 0.0586(11) -0.0041(10) 0.0114(9) 0.0045(10)
    S1 0.0517(11) 0.0771(14) 0.1017(15) -0.0014(10) 0.0143(10) -0.0089(11)
    S2 0.0778(13) 0.0637(12) 0.0961(14) 0.0056(11) 0.0175(11) -0.0043(11)
    N 0.068(4) 0.053(4) 0.068(4) 0.000(4) 0.008(3) -0.003(3)
    O1 0.073(3) 0.060(3) 0.042(3) -0.016(2) 0.007(2) 0.007(2)
    O2 0.106(5) 0.182(6) 0.060(4) 0.025(4) -0.010(3) -0.019(3)
    C1 0.053(4) 0.063(4) 0.050(4) 0.002(3) 0.006(3) 0.017(3)
    C2 0.069(5) 0.153(8) 0.046(5) 0.021(5) 0.012(4) 0.010(4)
    C3 0.098(7) 0.177(9) 0.051(6) 0.027(6) 0.016(5) -0.028(5)
    C4 0.070(6) 0.107(6) 0.058(6) 0.012(5) -0.006(5) 0.002(4)
    C5 0.065(5) 0.078(5) 0.054(4) 0.009(4) 0.007(4) 0.003(4)
    C6 0.063(5) 0.072(5) 0.055(5) -0.007(4) 0.006(4) -0.001(4)
    C7 0.120(9) 0.177(10) 0.087(6) -0.010(7) -0.037(6) -0.024(6)
    C8 0.058(4) 0.064(4) 0.041(4) 0.001(4) 0.009(3) -0.001(3)
    C9 0.056(5) 0.111(6) 0.052(5) 0.012(4) 0.008(4) 0.013(4)
    C10 0.046(4) 0.106(6) 0.051(4) 0.011(4) 0.004(3) 0.009(4)
    C11 0.044(4) 0.066(4) 0.034(3) -0.014(4) 0.004(3) 0.008(3)
    C12 0.044(4) 0.060(4) 0.044(4) 0.005(3) 0.007(3) 0.002(3)
    C13 0.051(4) 0.077(5) 0.058(4) 0.002(4) 0.010(3) 0.005(4)
    C14 0.094(5) 0.105(6) 0.055(4) -0.042(5) 0.003(4) 0.000(4)
    C15 0.027(3) 0.067(4) 0.053(4) 0.001(3) 0.005(3) 0.006(3)
    C16 0.036(4) 0.059(4) 0.047(4) -0.001(3) -0.003(3) -0.001(3)
    C17 0.033(4) 0.087(5) 0.060(4) 0.002(4) 0.008(3) 0.014(4)
    C18 0.040(4) 0.072(4) 0.056(4) 0.004(4) 0.009(3) 0.006(4)
    C19 0.033(4) 0.089(5) 0.056(4) 0.007(4) -0.003(3) 0.010(4)
    C20 0.034(4) 0.087(5) 0.046(4) 0.003(4) 0.008(3) 0.012(4)
    C21 0.039(4) 0.051(4) 0.045(4) 0.001(3) -0.001(3) 0.000(3)
    C22 0.032(3) 0.053(4) 0.041(4) 0.000(3) -0.006(3) 0.001(3)
    C23 0.068(4) 0.059(5) 0.044(4) -0.012(3) 0.005(3) -0.003(3)
    C24 0.046(4) 0.037(4) 0.047(4) 0.002(3) 0.000(3) 0.000(3)
    C25 0.043(4) 0.064(4) 0.049(4) -0.005(3) -0.009(3) 0.000(3)
    C26 0.035(4) 0.082(4) 0.058(4) 0.008(3) 0.005(3) 0.010(3)
    C27 0.048(4) 0.044(4) 0.051(4) -0.005(3) 0.000(3) -0.001(3)
    C28 0.059(5) 0.065(5) 0.062(4) 0.003(3) 0.019(3) 0.004(3)
    C29 0.079(5) 0.074(5) 0.044(4) -0.019(4) 0.007(3) -0.003(4)
    C30 0.084(5) 0.063(4) 0.036(4) -0.006(4) 0.006(3) 0.000(3)
    C31 0.152(4) 0.123(4) 0.056(2) 0.010(3) 0.008(3) -0.006(3)
    C32 0.152(4) 0.123(4) 0.056(2) 0.010(3) 0.008(3) -0.006(3)
    C33 0.152(4) 0.123(4) 0.056(2) 0.010(3) 0.008(3) -0.006(3)
    C34 0.152(4) 0.123(4) 0.056(2) 0.010(3) 0.008(3) -0.006(3)
    C35 0.068(5) 0.073(5) 0.071(5) 0.002(4) 0.010(4) -0.005(4)
    C36 0.091(6) 0.086(6) 0.171(8) -0.005(5) 0.044(5) 0.026(6)
    C37 0.103(6) 0.091(6) 0.079(6) -0.020(5) 0.016(5) -0.034(4)
    C38 0.111(7) 0.132(8) 0.084(6) -0.014(6) -0.008(5) 0.007(5)
    C39 0.088(6) 0.074(5) 0.135(7) 0.007(5) 0.004(5) 0.017(6)
    C40 0.116(7) 0.167(9) 0.105(7) 0.010(7) -0.011(6) 0.054(7)
_geom_special_details
;
All e.s.d.'s (except the e.s.d. in the dihedral angle between two l.s. planes)
are estimated using the full covariance matrix. The cell e.s.d.'s are taken
into account individually in the estimation of e.s.d.'s in distances, angles
and torsion angles; correlations between e.s.d.'s in cell parameters are only
used when they are defined by crystal symmetry. An approximate (isotropic)
treatment of cell e.s.d.'s is used for estimating e.s.d.'s involving l.s.
planes.
;
loop_
    _geom_bond_atom_site_label_1
    _geom_bond_atom_site_label_2
    _geom_bond_site_symmetry_2
    _geom_bond_distance
    _geom_bond_publ_flag
    P O1 . 1.617(4) ?
    P C1 . 1.807(6) ?
    P S2 . 1.975(2) ?
    P S1 . 1.981(2) ?
    N C39 . 1.493(8) ?
    N C35 . 1.496(7) ?
    N C37 . 1.526(8) ?
    N H1 . 0.96(7) ?
    O1 C8 . 1.470(6) ?
    O2 C4 . 1.379(8) ?
    O2 C7 . 1.419(9) ?
    C1 C2 . 1.374(8) ?
    C1 C6 . 1.387(7) ?
    C2 C3 . 1.421(9) ?
    C2 H2 . 0.93 ?
    C3 C4 . 1.357(9) ?
    C3 H3 . 0.93 ?
    C4 C5 . 1.367(8) ?
    C5 C6 . 1.383(8) ?
    C5 H5 . 0.93 ?
    C6 H6 . 0.93 ?
    C7 H7A . 0.96 ?
    C7 H7B . 0.96 ?
    C7 H7C . 0.96 ?
    C8 C9 . 1.496(7) ?
    C8 C13 . 1.501(7) ?
    C8 H8 . 0.98 ?
    C9 C10 . 1.530(7) ?
    C9 H9A . 0.97 ?
    C9 H9B . 0.97 ?
    C10 C11 . 1.546(8) ?
    C10 H10A . 0.97 ?
    C10 H10B . 0.97 ?
    C11 C14 . 1.521(8) ?
    C11 C12 . 1.527(7) ?
    C11 C15 . 1.559(7) ?
    C12 C18 . 1.311(7) ?
    C12 C13 . 1.505(7) ?
    C13 H13A . 0.97 ?
    C13 H13B . 0.97 ?
    C14 H14A . 0.96 ?
    C14 H14B . 0.96 ?
    C14 H14C . 0.96 ?
    C15 C16 . 1.532(7) ?
    C15 C19 . 1.553(6) ?
    C15 H15 . 0.98 ?
    C16 C17 . 1.503(6) ?
    C16 C22 . 1.516(6) ?
    C16 H16 . 0.98 ?
    C17 C18 . 1.498(7) ?
    C17 H17A . 0.97 ?
    C17 H17B . 0.97 ?
    C18 H18 . 0.93 ?
    C19 C20 . 1.531(6) ?
    C19 H19A . 0.97 ?
    C19 H19B . 0.97 ?
    C20 C21 . 1.534(7) ?
    C20 H20A . 0.97 ?
    C20 H20B . 0.97 ?
    C21 C23 . 1.537(7) ?
    C21 C22 . 1.540(7) ?
    C21 C24 . 1.548(7) ?
    C22 C26 . 1.528(7) ?
    C22 H22 . 0.98 ?
    C23 H23A . 0.96 ?
    C23 H23B . 0.96 ?
    C23 H23C . 0.96 ?
    C24 C27 . 1.545(7) ?
    C24 C25 . 1.551(7) ?
    C24 H24 . 0.98 ?
    C25 C26 . 1.541(7) ?
    C25 H25A . 0.97 ?
    C25 H25B . 0.97 ?
    C26 H26A . 0.97 ?
    C26 H26B . 0.97 ?
    C27 C29 . 1.511(7) ?
    C27 C28 . 1.522(7) ?
    C27 H27 . 0.98 ?
    C28 H28A . 0.96 ?
    C28 H28B . 0.96 ?
    C28 H28C . 0.96 ?
    C29 C30 . 1.525(7) ?
    C29 H29A . 0.97 ?
    C29 H29B . 0.97 ?
    C30 C31 . 1.520(8) ?
    C30 H30A . 0.97 ?
    C30 H30B . 0.97 ?
    C31 C32 . 1.488(9) ?
    C31 H31A . 0.97 ?
    C31 H31B . 0.97 ?
    C32 C33 . 1.490(9) ?
    C32 C34 . 1.512(9) ?
    C32 H32 . 0.98 ?
    C33 H33A . 0.96 ?
    C33 H33B . 0.96 ?
    C33 H33C . 0.96 ?
    C34 H34A . 0.96 ?
    C34 H34B . 0.96 ?
    C34 H34C . 0.96 ?
    C35 C36 . 1.508(9) ?
    C35 H35A . 0.97 ?
    C35 H35B . 0.97 ?
    C36 H36A . 0.96 ?
    C36 H36B . 0.96 ?
    C36 H36C . 0.96 ?
    C37 C38 . 1.479(9) ?
    C37 H37A . 0.97 ?
    C37 H37B . 0.97 ?
    C38 H38A . 0.96 ?
    C38 H38B . 0.96 ?
    C38 H38C . 0.96 ?
    C39 C40 . 1.498(9) ?
    C39 H39A . 0.97 ?
    C39 H39B . 0.97 ?
    C40 H40A . 0.96 ?
    C40 H40B . 0.96 ?
    C40 H40C . 0.96 ?
loop_
    _geom_angle_atom_site_label_1
    _geom_angle_atom_site_label_2
    _geom_angle_atom_site_label_3
    _geom_angle_site_symmetry_1
    _geom_angle_site_symmetry_3
    _geom_angle
    _geom_angle_publ_flag
    O1 P C1 . . 96.7(2) ?
    O1 P S2 . . 110.16(16) ?
    C1 P S2 . . 111.1(2) ?
    O1 P S1 . . 110.86(17) ?
    C1 P S1 . . 110.9(2) ?
    S2 P S1 . . 115.52(11) ?
    C39 N C35 . . 114.9(5) ?
    C39 N C37 . . 110.4(6) ?
    C35 N C37 . . 112.8(5) ?
    C39 N H1 . . 111(4) ?
    C35 N H1 . . 105(4) ?
    C37 N H1 . . 102(4) ?
    C8 O1 P . . 122.8(3) ?
    C4 O2 C7 . . 117.4(6) ?
    C2 C1 C6 . . 118.4(6) ?
    C2 C1 P . . 122.6(5) ?
    C6 C1 P . . 119.0(5) ?
    C1 C2 C3 . . 119.6(7) ?
    C1 C2 H2 . . 120.2 ?
    C3 C2 H2 . . 120.2 ?
    C4 C3 C2 . . 120.4(7) ?
    C4 C3 H3 . . 119.8 ?
    C2 C3 H3 . . 119.8 ?
    C3 C4 C5 . . 120.3(7) ?
    C3 C4 O2 . . 114.3(7) ?
    C5 C4 O2 . . 125.4(7) ?
    C4 C5 C6 . . 119.5(7) ?
    C4 C5 H5 . . 120.2 ?
    C6 C5 H5 . . 120.2 ?
    C5 C6 C1 . . 121.7(6) ?
    C5 C6 H6 . . 119.2 ?
    C1 C6 H6 . . 119.2 ?
    O2 C7 H7A . . 109.5 ?
    O2 C7 H7B . . 109.5 ?
    H7A C7 H7B . . 109.5 ?
    O2 C7 H7C . . 109.5 ?
    H7A C7 H7C . . 109.5 ?
    H7B C7 H7C . . 109.5 ?
    O1 C8 C9 . . 108.2(5) ?
    O1 C8 C13 . . 109.0(4) ?
    C9 C8 C13 . . 111.9(5) ?
    O1 C8 H8 . . 109.2 ?
    C9 C8 H8 . . 109.2 ?
    C13 C8 H8 . . 109.2 ?
    C8 C9 C10 . . 108.7(5) ?
    C8 C9 H9A . . 109.9 ?
    C10 C9 H9A . . 109.9 ?
    C8 C9 H9B . . 109.9 ?
    C10 C9 H9B . . 109.9 ?
    H9A C9 H9B . . 108.3 ?
    C9 C10 C11 . . 114.2(5) ?
    C9 C10 H10A . . 108.7 ?
    C11 C10 H10A . . 108.7 ?
    C9 C10 H10B . . 108.7 ?
    C11 C10 H10B . . 108.7 ?
    H10A C10 H10B . . 107.6 ?
    C14 C11 C12 . . 109.3(5) ?
    C14 C11 C10 . . 110.9(5) ?
    C12 C11 C10 . . 107.0(5) ?
    C14 C11 C15 . . 111.9(4) ?
    C12 C11 C15 . . 109.6(4) ?
    C10 C11 C15 . . 108.0(5) ?
    C18 C12 C13 . . 121.1(5) ?
    C18 C12 C11 . . 123.1(5) ?
    C13 C12 C11 . . 115.8(5) ?
    C8 C13 C12 . . 112.3(5) ?
    C8 C13 H13A . . 109.1 ?
    C12 C13 H13A . . 109.1 ?
    C8 C13 H13B . . 109.1 ?
    C12 C13 H13B . . 109.1 ?
    H13A C13 H13B . . 107.9 ?
    C11 C14 H14A . . 109.5 ?
    C11 C14 H14B . . 109.5 ?
    H14A C14 H14B . . 109.5 ?
    C11 C14 H14C . . 109.5 ?
    H14A C14 H14C . . 109.5 ?
    H14B C14 H14C . . 109.5 ?
    C16 C15 C19 . . 110.3(4) ?
    C16 C15 C11 . . 113.1(4) ?
    C19 C15 C11 . . 113.1(4) ?
    C16 C15 H15 . . 106.6 ?
    C19 C15 H15 . . 106.6 ?
    C11 C15 H15 . . 106.6 ?
    C17 C16 C22 . . 111.3(4) ?
    C17 C16 C15 . . 111.1(4) ?
    C22 C16 C15 . . 109.0(4) ?
    C17 C16 H16 . . 108.5 ?
    C22 C16 H16 . . 108.5 ?
    C15 C16 H16 . . 108.5 ?
    C18 C17 C16 . . 113.1(5) ?
    C18 C17 H17A . . 108.9 ?
    C16 C17 H17A . . 108.9 ?
    C18 C17 H17B . . 108.9 ?
    C16 C17 H17B . . 108.9 ?
    H17A C17 H17B . . 107.8 ?
    C12 C18 C17 . . 125.6(5) ?
    C12 C18 H18 . . 117.2 ?
    C17 C18 H18 . . 117.2 ?
    C20 C19 C15 . . 114.7(4) ?
    C20 C19 H19A . . 108.6 ?
    C15 C19 H19A . . 108.6 ?
    C20 C19 H19B . . 108.6 ?
    C15 C19 H19B . . 108.6 ?
    H19A C19 H19B . . 107.6 ?
    C19 C20 C21 . . 112.3(5) ?
    C19 C20 H20A . . 109.1 ?
    C21 C20 H20A . . 109.1 ?
    C19 C20 H20B . . 109.1 ?
    C21 C20 H20B . . 109.1 ?
    H20A C20 H20B . . 107.9 ?
    C20 C21 C23 . . 110.8(5) ?
    C20 C21 C22 . . 105.5(4) ?
    C23 C21 C22 . . 112.1(5) ?
    C20 C21 C24 . . 116.8(5) ?
    C23 C21 C24 . . 110.1(4) ?
    C22 C21 C24 . . 101.2(4) ?
    C16 C22 C26 . . 118.6(4) ?
    C16 C22 C21 . . 115.8(4) ?
    C26 C22 C21 . . 104.6(4) ?
    C16 C22 H22 . . 105.6 ?
    C26 C22 H22 . . 105.6 ?
    C21 C22 H22 . . 105.6 ?
    C21 C23 H23A . . 109.5 ?
    C21 C23 H23B . . 109.5 ?
    H23A C23 H23B . . 109.5 ?
    C21 C23 H23C . . 109.5 ?
    H23A C23 H23C . . 109.5 ?
    H23B C23 H23C . . 109.5 ?
    C27 C24 C21 . . 120.5(4) ?
    C27 C24 C25 . . 112.0(4) ?
    C21 C24 C25 . . 103.2(4) ?
    C27 C24 H24 . . 106.8 ?
    C21 C24 H24 . . 106.8 ?
    C25 C24 H24 . . 106.8 ?
    C26 C25 C24 . . 107.9(4) ?
    C26 C25 H25A . . 110.1 ?
    C24 C25 H25A . . 110.1 ?
    C26 C25 H25B . . 110.1 ?
    C24 C25 H25B . . 110.1 ?
    H25A C25 H25B . . 108.4 ?
    C22 C26 C25 . . 103.5(4) ?
    C22 C26 H26A . . 111.1 ?
    C25 C26 H26A . . 111.1 ?
    C22 C26 H26B . . 111.1 ?
    C25 C26 H26B . . 111.1 ?
    H26A C26 H26B . . 109 ?
    C29 C27 C28 . . 111.2(5) ?
    C29 C27 C24 . . 109.7(5) ?
    C28 C27 C24 . . 113.5(5) ?
    C29 C27 H27 . . 107.4 ?
    C28 C27 H27 . . 107.4 ?
    C24 C27 H27 . . 107.4 ?
    C27 C28 H28A . . 109.5 ?
    C27 C28 H28B . . 109.5 ?
    H28A C28 H28B . . 109.5 ?
    C27 C28 H28C . . 109.5 ?
    H28A C28 H28C . . 109.5 ?
    H28B C28 H28C . . 109.5 ?
    C27 C29 C30 . . 118.7(5) ?
    C27 C29 H29A . . 107.6 ?
    C30 C29 H29A . . 107.6 ?
    C27 C29 H29B . . 107.6 ?
    C30 C29 H29B . . 107.6 ?
    H29A C29 H29B . . 107.1 ?
    C31 C30 C29 . . 112.2(5) ?
    C31 C30 H30A . . 109.2 ?
    C29 C30 H30A . . 109.2 ?
    C31 C30 H30B . . 109.2 ?
    C29 C30 H30B . . 109.2 ?
    H30A C30 H30B . . 107.9 ?
    C32 C31 C30 . . 117.5(7) ?
    C32 C31 H31A . . 107.9 ?
    C30 C31 H31A . . 107.9 ?
    C32 C31 H31B . . 107.9 ?
    C30 C31 H31B . . 107.9 ?
    H31A C31 H31B . . 107.2 ?
    C31 C32 C33 . . 113.1(7) ?
    C31 C32 C34 . . 110.9(7) ?
    C33 C32 C34 . . 110.8(6) ?
    C31 C32 H32 . . 107.3 ?
    C33 C32 H32 . . 107.3 ?
    C34 C32 H32 . . 107.3 ?
    C32 C33 H33A . . 109.5 ?
    C32 C33 H33B . . 109.5 ?
    H33A C33 H33B . . 109.5 ?
    C32 C33 H33C . . 109.5 ?
    H33A C33 H33C . . 109.5 ?
    H33B C33 H33C . . 109.5 ?
    C32 C34 H34A . . 109.5 ?
    C32 C34 H34B . . 109.5 ?
    H34A C34 H34B . . 109.5 ?
    C32 C34 H34C . . 109.5 ?
    H34A C34 H34C . . 109.5 ?
    H34B C34 H34C . . 109.5 ?
    N C35 C36 . . 113.5(6) ?
    N C35 H35A . . 108.9 ?
    C36 C35 H35A . . 108.9 ?
    N C35 H35B . . 108.9 ?
    C36 C35 H35B . . 108.9 ?
    H35A C35 H35B . . 107.7 ?
    C35 C36 H36A . . 109.5 ?
    C35 C36 H36B . . 109.5 ?
    H36A C36 H36B . . 109.5 ?
    C35 C36 H36C . . 109.5 ?
    H36A C36 H36C . . 109.5 ?
    H36B C36 H36C . . 109.5 ?
    C38 C37 N . . 114.6(6) ?
    C38 C37 H37A . . 108.6 ?
    N C37 H37A . . 108.6 ?
    C38 C37 H37B . . 108.6 ?
    N C37 H37B . . 108.6 ?
    H37A C37 H37B . . 107.6 ?
    C37 C38 H38A . . 109.5 ?
    C37 C38 H38B . . 109.5 ?
    H38A C38 H38B . . 109.5 ?
    C37 C38 H38C . . 109.5 ?
    H38A C38 H38C . . 109.5 ?
    H38B C38 H38C . . 109.5 ?
    N C39 C40 . . 112.3(7) ?
    N C39 H39A . . 109.1 ?
    C40 C39 H39A . . 109.1 ?
    N C39 H39B . . 109.1 ?
    C40 C39 H39B . . 109.1 ?
    H39A C39 H39B . . 107.9 ?
    C39 C40 H40A . . 109.5 ?
    C39 C40 H40B . . 109.5 ?
    H40A C40 H40B . . 109.5 ?
    C39 C40 H40C . . 109.5 ?
    H40A C40 H40C . . 109.5 ?
    H40B C40 H40C . . 109.5 ?
loop_
    _geom_torsion_atom_site_label_1
    _geom_torsion_atom_site_label_2
    _geom_torsion_atom_site_label_3
    _geom_torsion_atom_site_label_4
    _geom_torsion_site_symmetry_1
    _geom_torsion_site_symmetry_2
    _geom_torsion_site_symmetry_3
    _geom_torsion_site_symmetry_4
    _geom_torsion
    _geom_torsion_publ_flag
    C1 P O1 C8 . . . . -157.5(4) ?
    S2 P O1 C8 . . . . -42.0(4) ?
    S1 P O1 C8 . . . . 87.1(4) ?
    O1 P C1 C2 . . . . -116.5(6) ?
    S2 P C1 C2 . . . . 128.9(5) ?
    S1 P C1 C2 . . . . -1.1(6) ?
    O1 P C1 C6 . . . . 63.4(5) ?
    S2 P C1 C6 . . . . -51.3(5) ?
    S1 P C1 C6 . . . . 178.7(4) ?
    C6 C1 C2 C3 . . . . -2.0(10) ?
    P C1 C2 C3 . . . . 177.9(6) ?
    C1 C2 C3 C4 . . . . 1.8(13) ?
    C2 C3 C4 C5 . . . . 0.4(13) ?
    C2 C3 C4 O2 . . . . 178.9(7) ?
    C7 O2 C4 C3 . . . . -179.9(8) ?
    C7 O2 C4 C5 . . . . -1.5(12) ?
    C3 C4 C5 C6 . . . . -2.4(11) ?
    O2 C4 C5 C6 . . . . 179.3(6) ?
    C4 C5 C6 C1 . . . . 2.2(9) ?
    C2 C1 C6 C5 . . . . 0.0(9) ?
    P C1 C6 C5 . . . . -179.9(5) ?
    P O1 C8 C9 . . . . 120.6(5) ?
    P O1 C8 C13 . . . . -117.5(5) ?
    O1 C8 C9 C10 . . . . 177.3(5) ?
    C13 C8 C9 C10 . . . . 57.2(7) ?
    C8 C9 C10 C11 . . . . -59.0(7) ?
    C9 C10 C11 C14 . . . . -65.7(6) ?
    C9 C10 C11 C12 . . . . 53.5(7) ?
    C9 C10 C11 C15 . . . . 171.4(5) ?
    C14 C11 C12 C18 . . . . -106.3(7) ?
    C10 C11 C12 C18 . . . . 133.5(6) ?
    C15 C11 C12 C18 . . . . 16.7(9) ?
    C14 C11 C12 C13 . . . . 71.1(6) ?
    C10 C11 C12 C13 . . . . -49.1(7) ?
    C15 C11 C12 C13 . . . . -166.0(5) ?
    O1 C8 C13 C12 . . . . -173.7(5) ?
    C9 C8 C13 C12 . . . . -54.1(7) ?
    C18 C12 C13 C8 . . . . -131.3(6) ?
    C11 C12 C13 C8 . . . . 51.3(7) ?
    C14 C11 C15 C16 . . . . 76.9(6) ?
    C12 C11 C15 C16 . . . . -44.6(7) ?
    C10 C11 C15 C16 . . . . -160.8(5) ?
    C14 C11 C15 C19 . . . . -49.4(7) ?
    C12 C11 C15 C19 . . . . -170.9(5) ?
    C10 C11 C15 C19 . . . . 72.9(6) ?
    C19 C15 C16 C17 . . . . -174.3(5) ?
    C11 C15 C16 C17 . . . . 57.9(6) ?
    C19 C15 C16 C22 . . . . -51.4(6) ?
    C11 C15 C16 C22 . . . . -179.2(4) ?
    C22 C16 C17 C18 . . . . -161.6(5) ?
    C15 C16 C17 C18 . . . . -40.0(7) ?
    C13 C12 C18 C17 . . . . -178.1(6) ?
    C11 C12 C18 C17 . . . . -0.9(11) ?
    C16 C17 C18 C12 . . . . 12.8(9) ?
    C16 C15 C19 C20 . . . . 50.7(7) ?
    C11 C15 C19 C20 . . . . 178.5(5) ?
    C15 C19 C20 C21 . . . . -53.6(7) ?
    C19 C20 C21 C23 . . . . -67.2(6) ?
    C19 C20 C21 C22 . . . . 54.3(6) ?
    C19 C20 C21 C24 . . . . 165.7(5) ?
    C17 C16 C22 C26 . . . . -50.9(7) ?
    C15 C16 C22 C26 . . . . -173.7(5) ?
    C17 C16 C22 C21 . . . . -176.4(5) ?
    C15 C16 C22 C21 . . . . 60.7(6) ?
    C20 C21 C22 C16 . . . . -60.7(6) ?
    C23 C21 C22 C16 . . . . 59.9(6) ?
    C24 C21 C22 C16 . . . . 177.2(5) ?
    C20 C21 C22 C26 . . . . 166.9(5) ?
    C23 C21 C22 C26 . . . . -72.5(5) ?
    C24 C21 C22 C26 . . . . 44.8(5) ?
    C20 C21 C24 C27 . . . . 82.4(6) ?
    C23 C21 C24 C27 . . . . -45.1(7) ?
    C22 C21 C24 C27 . . . . -163.8(5) ?
    C20 C21 C24 C25 . . . . -151.9(5) ?
    C23 C21 C24 C25 . . . . 80.7(5) ?
    C22 C21 C24 C25 . . . . -38.0(5) ?
    C27 C24 C25 C26 . . . . 149.7(5) ?
    C21 C24 C25 C26 . . . . 18.6(6) ?
    C16 C22 C26 C25 . . . . -163.8(5) ?
    C21 C22 C26 C25 . . . . -33.0(6) ?
    C24 C25 C26 C22 . . . . 8.6(6) ?
    C21 C24 C27 C29 . . . . -179.0(5) ?
    C25 C24 C27 C29 . . . . 59.4(6) ?
    C21 C24 C27 C28 . . . . -54.0(7) ?
    C25 C24 C27 C28 . . . . -175.6(5) ?
    C28 C27 C29 C30 . . . . 60.0(7) ?
    C24 C27 C29 C30 . . . . -173.6(5) ?
    C27 C29 C30 C31 . . . . 174.5(6) ?
    C29 C30 C31 C32 . . . . 174.9(6) ?
    C30 C31 C32 C33 . . . . -66.0(9) ?
    C30 C31 C32 C34 . . . . 168.9(6) ?
    C39 N C35 C36 . . . . 61.5(8) ?
    C37 N C35 C36 . . . . -66.2(8) ?
    C39 N C37 C38 . . . . 173.5(7) ?
    C35 N C37 C38 . . . . -56.5(8) ?
    C35 N C39 C40 . . . . 58.3(8) ?
    C37 N C39 C40 . . . . -172.8(6) ?
loop_
    _geom_hbond_atom_site_label_D
    _geom_hbond_atom_site_label_H
    _geom_hbond_atom_site_label_A
    _geom_hbond_site_symmetry_A
    _geom_hbond_distance_DH
    _geom_hbond_distance_HA
    _geom_hbond_distance_DA
    _geom_hbond_angle_DHA
    N H1 S1 1_545 0.96(7) 2.53(7) 3.426(7) 156(5)
    N H1 S2 1_545 0.96(7) 2.78(7) 3.437(6) 126(5)
