# Supplementary material for: Triethyl­ammonium O-3β-cholest-5-en-3-yl (4-meth­oxy­phen­yl)dithio­phospho­nate
Source: Acta Crystallogr Sect E Struct Rep Online. 2010 Jul 31;66(Pt 8):o2146–7. doi: 10.1107/S1600536810029703 (PMC3007563; doi:10.1107/S1600536810029703)
Supplement: Supplementary file 2 [file e-66-o2146-Isup2.hkl]

#
# h,k,l, Fc-squared, Fo-squared, sigma(Fo-squared) and status flag
#
data_I
_shelx_title ' 4chol1 in P2(1)'
_shelx_refln_list_code          4
_shelx_F_calc_maximum      199.85
_exptl_crystal_F_000       756.00
_reflns_d_resolution_high  0.7503
 
loop_
 _symmetry_equiv_pos_as_xyz
 'x, y, z'
 '-x, y+1/2, -z'
 
_cell_length_a     7.6066
_cell_length_b     8.2407
_cell_length_c    33.0827
_cell_angle_alpha  90.000
_cell_angle_beta   93.175
_cell_angle_gamma  90.000
 
_shelx_F_squared_multiplier     1.000
 
loop_
 _refln_index_h
 _refln_index_k
 _refln_index_l
 _refln_F_squared_calc
 _refln_F_squared_meas
 _refln_F_squared_sigma
 _refln_observed_status
   6  -8   0        4.88       24.02     63.38 o
   3  -7   0       94.53       21.40     29.88 o
   4  -7   0       62.48       81.99     34.58 o
   5  -7   0       16.91       61.41     37.86 o
   6  -7   0       24.76       54.01     41.52 o
   7  -7   0        1.66       10.23     46.45 o
   1  -6   0      288.98      356.59     25.98 o
   2  -6   0       40.42       54.33     33.13 o
   3  -6   0      104.17       88.08     23.96 o
   4  -6   0      191.76      217.65     33.50 o
   5  -6   0        6.02      -15.62     29.98 o
   6  -6   0        0.25       53.39     54.42 o
   7  -6   0       42.55       11.58     74.10 o
   8  -6   0       27.52      -17.22     59.51 o
   1  -5   0      757.45      812.43     30.47 o
   2  -5   0      344.64      387.91     26.13 o
   3  -5   0      184.71      186.51     40.46 o
   4  -5   0      281.35      290.30     29.87 o
   5  -5   0       19.43       42.83     27.02 o
   6  -5   0      120.43      132.94     33.10 o
   7  -5   0        8.54       28.35     52.00 o
   8  -5   0        2.18      -50.03     50.03 o
   0  -4   0     3935.82     3963.78     80.34 o
   4  -4   0       18.87      -10.94     19.41 o
   5  -4   0      228.89      284.27     31.95 o
   6  -4   0        0.56      -26.24     26.24 o
   7  -4   0       55.27       18.29     46.52 o
   8  -4   0        4.35       20.09     47.60 o
   9  -4   0        3.15       96.91     59.19 o
   5  -3   0      489.95      505.01     35.92 o
   6  -3   0      877.07      854.67     44.93 o
   7  -3   0       18.86       -6.31     32.27 o
   8  -3   0        7.05       44.92     48.59 o
   9  -3   0        2.22      -53.55     53.55 o
   6  -2   0       34.76       33.16     25.70 o
   7  -2   0       41.65       36.65     40.19 o
   8  -2   0      120.07      174.53     41.95 o
   9  -2   0       18.66       70.28     51.63 o
   2  -1   0     2948.31     2732.29     79.74 o
   3  -1   0     4964.50     4988.51    137.60 o
   6  -1   0      450.00      509.30     37.29 o
   7  -1   0       84.77       19.87     34.45 o
   8  -1   0        0.60        3.23     44.86 o
   9  -1   0       11.39       26.96     45.83 o
  10  -1   0        2.00       15.83     87.61 o
   1   0   0     3656.30     3666.05     98.24 o
   2   0   0      805.19      840.59     31.98 o
   3   0   0     1405.63     1354.44     50.28 o
   4   0   0       76.18       59.85     19.80 o
   5   0   0        7.20       12.98     19.99 o
   6   0   0        0.31      -21.14     21.87 o
   7   0   0      111.31      150.68     56.71 o
   8   0   0       13.81        2.82     36.85 o
   9   0   0        0.92      116.62     53.67 o
  10   0   0       10.34        5.92     87.41 o
   1   1   0    19164.24    17380.07    258.78 o
   2   1   0     2923.88     2869.98     59.15 o
   3   1   0     4939.64     4801.28    140.89 o
   4   1   0      469.87      417.26     19.48 o
   5   1   0      422.34      449.72     28.05 o
   6   1   0      453.00      525.99     34.44 o
   7   1   0       85.79       71.72     28.81 o
   8   1   0        0.53       51.06     34.96 o
   9   1   0       11.44       94.26     64.16 o
   0   2   0     1807.67     1742.08     36.74 o
   1   2   0     2795.76     2658.36     38.85 o
   2   2   0      535.95      483.39     10.79 o
   3   2   0      242.79      236.24     10.45 o
   4   2   0      645.55      634.70     23.60 o
   5   2   0       46.38        6.44     17.77 o
   6   2   0       35.42       17.13     23.27 o
   7   2   0       45.19       48.21     29.67 o
   8   2   0      120.66      229.51     52.55 o
   1   3   0     1381.75     1278.52     23.40 o
   2   3   0       69.24       83.93      7.61 o
   3   3   0       55.67       41.69      8.81 o
   4   3   0      561.18      533.00     18.96 o
   5   3   0      490.41      525.24     23.53 o
   6   3   0      871.58      880.33     92.76 o
   7   3   0       18.30       24.83     42.69 o
   8   3   0        7.20        5.11     53.89 o
   9   3   0        2.12       -8.72     79.66 o
   0   4   0     3842.21     3853.16    120.72 o
   1   4   0     1678.88     1699.87     55.33 o
   2   4   0      278.87      325.27     13.41 o
   3   4   0      444.22      392.12     23.39 o
   4   4   0       19.95       51.99     17.95 o
   5   4   0      228.62      221.47     26.74 o
   6   4   0        0.58       -0.58     47.76 o
   7   4   0       53.86       53.56     45.89 o
   8   4   0        4.64      108.02     59.77 o
   9   4   0        3.04       97.47     78.20 o
   1   5   0      765.14      819.33     30.43 o
   2   5   0      348.27      312.70     18.57 o
   3   5   0      183.99      218.04     41.65 o
   4   5   0      283.00      256.94     26.88 o
   5   5   0       18.92        6.18     29.95 o
   6   5   0      121.60      112.70     58.51 o
   7   5   0        8.66       25.12     47.56 o
   8   5   0        2.22       -7.39     60.02 o
   9   5   0        4.19       53.40     79.98 o
   0   6   0      744.89      756.27     52.27 o
   1   6   0      288.85      335.78     21.96 o
   2   6   0       39.95       55.05     22.09 o
   3   6   0      103.56       92.42     24.07 o
   4   6   0      188.73      214.89     27.52 o
   5   6   0        6.20       19.36     25.94 o
   6   6   0        0.27       56.79     29.70 o
   7   6   0       42.70       21.36     36.72 o
   8   6   0       27.36       18.71     70.32 o
   1   7   0       29.49       12.29     26.32 o
   2   7   0       10.69       11.83     24.95 o
   3   7   0       94.02      123.16     29.34 o
   4   7   0       63.65       90.63     27.84 o
   5   7   0       17.25        1.45     30.54 o
   6   7   0       23.85      -12.58     48.92 o
   7   7   0        1.63       23.80     53.71 o
   0   8   0      182.19      200.99     46.83 o
   1   8   0       39.77        4.69     29.29 o
   2   8   0       34.99       38.13     30.02 o
   3   8   0        9.67        2.88     29.48 o
   4   8   0       36.91       22.10     32.74 o
   5   8   0        3.21       -9.15     36.29 o
   6   8   0        4.90       40.42     50.46 o
   1   9   0        4.07       10.15     35.10 o
   2   9   0       51.22       78.96     39.93 o
   3   9   0       25.82       58.55     37.38 o
   4   9   0        2.99       49.29     39.98 o
   5   9   0        5.49       39.30     45.36 o
   0  10   0       19.80       27.35     60.54 o
   1  10   0        7.75       26.23     42.02 o
   2  10   0        3.62      -23.27     42.11 o
   3  10   0        3.38       13.00     58.59 o
   4  10   0        0.43       81.06     47.57 o
  -6  -8   1       10.23       11.50     51.47 o
   6  -8   1        4.40       -7.67     63.10 o
  -7  -7   1        8.87      -49.07     49.07 o
  -6  -7   1       10.57       65.14     41.53 o
  -5  -7   1       24.59       20.65     35.83 o
  -4  -7   1       52.67       38.51     43.89 o
  -3  -7   1       69.94       28.97     29.63 o
   3  -7   1        4.56       42.64     34.76 o
   4  -7   1       25.70       51.62     31.99 o
   5  -7   1        4.46      -17.12     37.41 o
   6  -7   1       13.08      -20.35     40.68 o
   7  -7   1        4.86       -5.32     62.21 o
  -8  -6   1        4.24      -29.78     55.67 o
  -7  -6   1        3.71       -2.83     55.37 o
  -6  -6   1        7.33       -7.25     47.31 o
  -5  -6   1       32.19       38.07     29.70 o
  -4  -6   1      209.69      144.78     58.60 o
  -3  -6   1        7.68       21.17     23.32 o
  -2  -6   1       61.71       42.17     22.21 o
  -1  -6   1      135.23      185.14     32.63 o
   1  -6   1      227.65      238.03     32.75 o
   2  -6   1       85.47      128.79     32.26 o
   3  -6   1       90.35       60.94     25.38 o
   4  -6   1       87.95       58.69     28.38 o
   5  -6   1      125.57      144.50     33.73 o
   6  -6   1        3.91      -14.95     46.10 o
   7  -6   1       40.55       28.68     42.85 o
   8  -6   1        7.44      -21.06     67.69 o
  -9  -5   1        1.24      -62.36     62.36 o
  -8  -5   1        5.27      -41.38     50.05 o
  -7  -5   1        3.15       27.41     48.94 o
  -6  -5   1       32.50        9.46     31.64 o
  -5  -5   1      248.50      287.40     46.87 o
  -4  -5   1      158.88      153.31     27.08 o
   0  -5   1       84.26       82.39     13.02 o
   1  -5   1      236.50      249.56     22.60 o
   2  -5   1      309.43      348.06     25.06 o
   3  -5   1      443.11      402.79     28.66 o
   4  -5   1       27.14       13.64     22.48 o
   5  -5   1       33.08       52.50     28.20 o
   6  -5   1       34.95       35.27     30.93 o
   7  -5   1       25.89       67.22     40.24 o
   8  -5   1       21.56      105.08     48.90 o
  -9  -4   1        5.58      -20.42     74.66 o
  -8  -4   1       69.22      117.06     46.88 o
  -7  -4   1       16.20       26.88     36.20 o
  -6  -4   1       20.42        8.89     36.44 o
  -5  -4   1      239.97      252.72     31.58 o
   0  -4   1     1405.30     1376.11     47.40 o
   1  -4   1      745.52      829.62     27.20 o
   2  -4   1       23.58       28.88     24.29 o
   3  -4   1      103.82      124.13     49.83 o
   4  -4   1      349.96      372.89     29.62 o
   5  -4   1       70.04       23.41     22.97 o
   6  -4   1      160.28      110.71     32.88 o
   7  -4   1       35.59       38.32     33.29 o
   8  -4   1        6.89       35.41     45.15 o
   9  -4   1        4.81       51.86     79.05 o
  -9  -3   1        2.32       32.21    104.90 o
  -8  -3   1       22.79       54.31     63.47 o
  -7  -3   1      236.47      246.97     54.07 o
  -6  -3   1      256.65      216.34     34.63 o
   0  -3   1       88.27       76.50      8.29 o
   1  -3   1     4396.27     4458.89     95.04 o
   4  -3   1      387.89      443.01     28.26 o
   5  -3   1      294.90      301.34     43.56 o
   6  -3   1       39.12       68.79     33.52 o
   7  -3   1      117.68       81.16     33.77 o
   8  -3   1       37.77       57.68     38.68 o
   9  -3   1       18.44       16.45     52.72 o
  -9  -2   1        4.57      -42.81     51.61 o
  -8  -2   1       29.08       30.26     42.14 o
  -7  -2   1      102.02       87.90     34.11 o
  -6  -2   1      154.62      120.38     33.74 o
  -3  -2   1      925.09      901.46     36.60 o
  -2  -2   1      763.01      758.50     27.88 o
   0  -2   1    39939.90    38010.40    730.50 o
   4  -2   1      263.48      270.53     23.57 o
   5  -2   1      691.79      690.04     35.10 o
   6  -2   1      335.40      336.80     34.07 o
   7  -2   1      305.38      399.29     39.88 o
   8  -2   1       41.07      -13.33     40.58 o
   9  -2   1        2.10       50.97     71.11 o
 -10  -1   1       17.60       27.84     87.12 o
  -9  -1   1       14.91       -1.77     47.77 o
  -8  -1   1       13.56      -24.29     38.08 o
  -7  -1   1      170.43      112.01     33.85 o
  -6  -1   1      102.73       89.77     27.40 o
  -4  -1   1       10.95       14.61     17.90 o
  -3  -1   1     1338.26     1401.67     49.22 o
  -2  -1   1      142.20      176.23     14.00 o
  -1  -1   1    14186.87    14439.26    361.27 o
   0  -1   1     3443.20     3507.06     93.29 o
   4  -1   1      550.90      522.93     32.95 o
   5  -1   1       37.04       33.64     20.14 o
   6  -1   1      275.55      316.52     58.64 o
   7  -1   1       51.79       71.86     31.83 o
   8  -1   1       84.51       91.54     39.12 o
   9  -1   1        7.72       -9.45     62.37 o
  10  -1   1        4.19       61.96     81.93 o
 -10   0   1        7.30      -58.88     85.50 o
  -9   0   1       15.26       88.49     48.16 o
  -8   0   1       59.61        6.79     38.32 o
  -7   0   1       54.30       34.76     86.41 o
  -6   0   1       23.69       27.49     23.80 o
  -5   0   1       10.77       22.76     24.18 o
  -4   0   1     2749.21     2806.06     91.55 o
  -3   0   1     3021.11     3234.17     97.23 o
  -2   0   1      523.15      557.47     25.28 o
  -1   0   1     1842.77     1752.07     49.63 o
   0   0   1      142.76        0.33      0.90 o
   1   0   1      168.62      177.96      8.04 o
   4   0   1        5.33       28.88     14.09 o
   5   0   1       17.94       -5.36     17.88 o
   6   0   1      220.34      174.44     26.75 o
   7   0   1       88.56       91.02     39.58 o
   8   0   1        0.15      -34.79     34.79 o
   9   0   1       20.34       -1.30     62.94 o
  10   0   1        6.44       60.02     86.15 o
  -9   1   1       14.69        7.30     46.94 o
  -8   1   1       13.85       -6.28     41.92 o
  -7   1   1      166.76      173.14     33.70 o
  -6   1   1      101.63       81.52     23.53 o
  -5   1   1      299.00      276.98     20.14 o
  -4   1   1       14.43       -1.06     17.73 o
  -3   1   1     1329.09     1316.78     50.60 o
  -2   1   1      145.86      170.06     13.05 o
  -1   1   1    14081.35    13687.15    207.32 o
   0   1   1     3351.47     3469.06     59.73 o
   1   1   1    13303.39    12104.44    157.24 o
   2   1   1      445.34      451.64     11.66 o
   3   1   1      726.41      745.16     33.33 o
   4   1   1      541.05      573.12     26.25 o
   5   1   1       37.02       17.65     17.79 o
   6   1   1      271.08      255.25     28.17 o
   7   1   1       51.27       84.14     44.74 o
   8   1   1       85.53      132.85     52.14 o
   9   1   1        7.99      -10.51     62.37 o
  -8   2   1       29.89       64.82     39.19 o
  -7   2   1      100.82       93.91     68.88 o
  -6   2   1      156.57      121.58     26.25 o
  -5   2   1      262.52      272.23     20.21 o
  -4   2   1      195.56      213.22     14.68 o
  -3   2   1      919.98      955.85     37.44 o
  -2   2   1      777.73      787.91     19.87 o
  -1   2   1     3012.95     2910.25     48.76 o
   0   2   1    39839.42    39125.10    706.71 o
   1   2   1      350.49      346.78     11.69 o
   2   2   1      298.33      308.05     10.50 o
   3   2   1       16.73       22.69      7.19 o
   4   2   1      253.77      260.47     16.11 o
   5   2   1      710.38      738.89     31.81 o
   6   2   1      335.81      321.22     29.59 o
   7   2   1      304.84      241.36     46.22 o
   8   2   1       40.33       95.12     50.60 o
  -9   3   1        2.22      117.48     78.68 o
  -8   3   1       21.63      -27.51     54.86 o
  -7   3   1      236.22      169.62     46.34 o
  -6   3   1      258.33      285.03     40.06 o
  -5   3   1      342.09      321.19     16.38 o
  -4   3   1     1884.99     1819.32     34.85 o
  -3   3   1      365.23      372.50     12.11 o
  -2   3   1      365.60      326.20     10.82 o
  -1   3   1     1238.91     1274.89     27.06 o
   0   3   1       91.05       95.42      7.75 o
   1   3   1     4443.25     4428.83     74.39 o
   2   3   1      394.89      435.38     19.83 o
   3   3   1     1385.20     1362.47     30.06 o
   4   3   1      391.47      416.34     19.77 o
   5   3   1      298.04      307.37     20.38 o
   6   3   1       37.42       50.55     53.38 o
   7   3   1      117.71      123.97     45.77 o
   8   3   1       37.28       12.78     57.58 o
   9   3   1       18.41      -26.86     76.25 o
  -9   4   1        5.69       50.32     78.60 o
  -8   4   1       68.58      143.45     61.36 o
  -7   4   1       16.13       43.18     44.76 o
  -6   4   1       20.07        7.34     24.62 o
  -5   4   1      234.97      206.43     36.22 o
  -4   4   1        1.90      -14.18     14.18 o
  -3   4   1       85.10       75.32     13.59 o
  -2   4   1      139.77      157.59     10.86 o
  -1   4   1      341.51      331.16     22.18 o
   0   4   1     1438.09     1517.20     33.53 o
   1   4   1      754.61      810.38     36.72 o
   2   4   1       24.57       11.84     12.86 o
   3   4   1       99.93      112.98     16.30 o
   4   4   1      351.27      376.54     27.10 o
   5   4   1       69.03       94.14     21.96 o
   6   4   1      161.04      143.92     28.64 o
   7   4   1       36.75      -20.01     44.19 o
   8   4   1        6.80        3.21     58.39 o
   9   4   1        4.72       94.39     78.89 o
  -9   5   1        1.19      -78.56     78.56 o
  -8   5   1        5.39        6.45     60.95 o
  -7   5   1        3.48      -32.18     32.18 o
  -6   5   1       32.60       38.37     55.11 o
  -5   5   1      246.84      239.79     31.29 o
  -4   5   1      158.86      162.96     41.11 o
  -3   5   1      144.58      186.29     30.60 o
  -2   5   1       75.88      116.67     14.79 o
  -1   5   1       42.48       40.37     13.19 o
   0   5   1       79.02       74.34     18.60 o
   1   5   1      246.71      291.39     19.01 o
   2   5   1      308.64      340.59     30.13 o
   3   5   1      449.39      476.29     28.82 o
   4   5   1       28.93       54.46     20.63 o
   5   5   1       32.80       26.11     24.72 o
   6   5   1       34.30       36.37     40.19 o
   7   5   1       25.73       26.17     49.14 o
   8   5   1       22.09       15.46     62.49 o
  -8   6   1        4.25      -55.19     63.47 o
  -7   6   1        3.69       30.41     53.00 o
  -6   6   1        7.54      -12.12     59.63 o
  -5   6   1       32.72      -18.02     26.01 o
  -4   6   1      208.36      195.41     29.05 o
  -3   6   1        7.60       37.32     36.26 o
  -2   6   1       61.62       51.40     21.54 o
  -1   6   1      131.04      172.67     18.89 o
   0   6   1      133.95      166.92     23.60 o
   1   6   1      228.79      275.45     24.31 o
   2   6   1       85.55       71.26     21.37 o
   3   6   1       90.77      105.59     24.81 o
   4   6   1       92.56       70.91     23.70 o
   5   6   1      123.82       65.79     27.07 o
   6   6   1        3.86        7.72     30.65 o
   7   6   1       39.58       56.99     36.95 o
   8   6   1        7.15       46.58     65.82 o
  -7   7   1        8.72        6.58     42.94 o
  -6   7   1       10.49      -20.42     34.88 o
  -5   7   1       25.77       -0.84     31.40 o
  -4   7   1       52.46       73.87     28.09 o
  -3   7   1       70.45       74.54     55.29 o
  -2   7   1      115.45      123.47     26.76 o
  -1   7   1       27.97       63.89     26.38 o
   0   7   1      187.09      205.64     23.40 o
   1   7   1       49.50       35.91     24.45 o
   2   7   1       17.76       37.08     23.87 o
   3   7   1        4.24        7.55     57.48 o
   4   7   1       25.64       50.69     32.75 o
   5   7   1        4.30      -14.85     31.10 o
   6   7   1       13.66       13.99     36.09 o
   7   7   1        5.04       37.68     41.28 o
  -6   8   1       10.03       13.91     60.02 o
  -5   8   1       35.69       92.61     37.98 o
  -4   8   1       23.57       23.50     49.30 o
  -3   8   1       60.26        2.29     84.14 o
  -2   8   1       12.22       11.32     26.95 o
  -1   8   1       29.20       16.53     25.52 o
   0   8   1       28.67       15.08     27.06 o
   1   8   1      103.75      137.39     46.99 o
   2   8   1       15.19       -4.80     31.98 o
   3   8   1       13.32       37.60     32.86 o
   4   8   1        4.58      -28.02     33.32 o
   5   8   1        8.09       30.32     38.14 o
   6   8   1        4.55       10.31     40.90 o
  -5   9   1        1.79       29.01     44.87 o
  -4   9   1        2.49      -27.61     36.62 o
  -3   9   1        0.70       15.96     48.61 o
  -2   9   1        8.08       41.16     51.62 o
  -1   9   1       19.71        6.44     33.65 o
   0   9   1       29.56       22.28     42.40 o
   1   9   1        5.24       30.52     33.42 o
   2   9   1       10.72       30.65     34.14 o
   3   9   1       18.26       37.40     37.21 o
   4   9   1       15.11       -7.34     39.94 o
   5   9   1        8.83       26.31     59.00 o
  -4  10   1        0.86      -51.23     51.23 o
  -3  10   1        6.30       12.44     63.16 o
  -2  10   1        0.54      -19.11     41.21 o
  -1  10   1       10.91       76.31     41.38 o
   0  10   1        3.50       65.28     53.69 o
   1  10   1       11.12       62.23     42.61 o
   2  10   1        8.41       -1.65     51.72 o
   3  10   1        4.33       15.89     45.55 o
   4  10   1        7.86       25.62     74.10 o
  -6  -8   2        2.08        1.29     47.58 o
   6  -8   2       28.38      -37.05     67.52 o
  -7  -7   2       39.36       48.95     82.31 o
  -6  -7   2       23.54       57.61     46.54 o
  -5  -7   2       28.80       31.27     35.77 o
  -4  -7   2       23.90       25.24     33.18 o
  -3  -7   2       27.19      -14.24     28.69 o
   3  -7   2       48.07       35.59     39.73 o
   4  -7   2       75.82       46.95     42.89 o
   5  -7   2       21.43      -16.56     47.64 o
   6  -7   2        9.06      100.55     56.32 o
   7  -7   2        4.53      -66.63     66.63 o
  -8  -6   2        1.38      -69.20     88.46 o
  -7  -6   2        7.76      -44.27     44.27 o
  -6  -6   2        5.82      -22.37     53.87 o
  -5  -6   2       47.34       36.30     50.03 o
  -4  -6   2       13.85      -12.36     32.28 o
  -3  -6   2       16.87      -10.43     29.24 o
  -2  -6   2      240.41      235.43     26.55 o
  -1  -6   2      185.57      152.97     33.76 o
   1  -6   2       15.27       25.77     25.89 o
   2  -6   2      325.12      360.36     28.86 o
   3  -6   2        4.32        4.11     24.57 o
   4  -6   2      134.33      100.39     52.04 o
   5  -6   2       74.06       77.36     31.65 o
   6  -6   2       40.71      -26.30     35.14 o
   7  -6   2       13.91      -12.36     41.99 o
   8  -6   2        5.77      -24.14     72.55 o
  -9  -5   2        7.22       94.14    124.25 o
  -8  -5   2       13.81       12.58     51.99 o
  -7  -5   2       14.82       18.77     41.81 o
  -6  -5   2       24.24      -17.43     30.95 o
  -5  -5   2       46.07       41.60     28.47 o
   0  -5   2     1084.05     1114.45     42.24 o
   1  -5   2      290.03      287.14     28.24 o
   2  -5   2       13.59       -5.75     33.03 o
   3  -5   2      216.47      181.16     28.28 o
   4  -5   2       33.74       19.08     22.81 o
   5  -5   2      166.54      143.25     30.45 o
   6  -5   2       12.97      -29.46     47.48 o
   7  -5   2       26.05       14.73     38.89 o
   8  -5   2       25.37       24.63     64.60 o
  -9  -4   2       21.51      -37.96    106.30 o
  -8  -4   2       19.00      -36.76     75.98 o
  -7  -4   2        4.16      -13.08     40.11 o
  -6  -4   2      132.41      121.60     35.11 o
   0  -4   2     1375.91     1268.13     44.23 o
   1  -4   2      448.09      504.91     22.50 o
   2  -4   2      141.35      150.82     17.66 o
   3  -4   2      410.67      394.33     25.70 o
   4  -4   2       43.28       40.70     21.21 o
   5  -4   2      159.95       95.24     31.37 o
   6  -4   2       75.59       15.91     35.08 o
   7  -4   2       13.31      -19.95     34.83 o
   8  -4   2        7.61       63.97     44.74 o
   9  -4   2        4.37      112.08     73.69 o
  -9  -3   2        5.72      138.78     57.89 o
  -8  -3   2       99.19       33.25     44.51 o
  -7  -3   2       35.83       64.97     37.30 o
   0  -3   2     3538.95     3603.43     97.63 o
   1  -3   2     2503.32     2650.32     58.63 o
   2  -3   2      300.88      323.68     19.36 o
   3  -3   2      508.12      479.67     35.77 o
   4  -3   2      452.93      471.76     28.40 o
   5  -3   2      561.58      539.41     33.43 o
   6  -3   2       41.28       42.02     44.84 o
   7  -3   2       50.39       49.31     32.87 o
   8  -3   2       53.55       91.38     41.58 o
   9  -3   2        0.40      -13.76     69.27 o
  -9  -2   2       15.11       65.06     55.14 o
  -8  -2   2       12.48      104.92     39.70 o
  -7  -2   2       16.37      -13.01     54.52 o
  -4  -2   2      848.09      795.59     38.92 o
  -3  -2   2     1181.69     1286.43     44.43 o
  -2  -2   2     3275.48     3276.25     89.52 o
  -1  -2   2     3833.13     3836.84    103.35 o
   0  -2   2     1676.26     1695.26     48.25 o
   1  -2   2     1078.00     1056.29     27.51 o
   2  -2   2     1255.12     1261.79     35.14 o
   3  -2   2      600.66      575.63     29.07 o
   4  -2   2      147.67      175.77     20.90 o
   5  -2   2      275.92      290.38     27.88 o
   6  -2   2      371.57      386.48     36.01 o
   7  -2   2       53.43       60.36     37.33 o
   8  -2   2       10.99      -33.38     36.63 o
   9  -2   2        8.97       63.34     69.02 o
 -10  -1   2       12.71      -63.68     63.68 o
  -9  -1   2        8.57      -18.56     61.13 o
  -8  -1   2       92.92      119.93     40.83 o
  -7  -1   2      158.94      196.65     63.04 o
  -5  -1   2      270.82      277.11     32.75 o
  -4  -1   2      454.39      469.25     31.29 o
  -3  -1   2       26.61       28.77     14.36 o
  -2  -1   2      168.84      163.69     14.93 o
  -1  -1   2     2802.93     2908.97     75.56 o
   0  -1   2     8125.99     7940.13    213.97 o
   1  -1   2     6890.94     6687.97    129.06 o
   2  -1   2     1200.11     1246.55     32.62 o
   3  -1   2      906.45      967.35     31.71 o
   4  -1   2      980.35     1001.19     36.44 o
   5  -1   2       40.23       36.02     19.81 o
   6  -1   2      229.75      252.59     42.87 o
   7  -1   2      251.62      307.20     35.07 o
   8  -1   2       24.46      -25.89     33.92 o
   9  -1   2        7.68      -63.06     63.06 o
  10  -1   2        5.64       31.69     81.20 o
 -10   0   2        0.55      -28.53     89.27 o
  -9   0   2       70.60      122.89     49.42 o
  -8   0   2        0.99      -36.78     36.78 o
  -7   0   2       37.79       23.12     30.62 o
  -5   0   2      337.33      404.00     36.76 o
  -4   0   2        0.04      -17.53     17.53 o
  -3   0   2     2826.13     2951.25     90.61 o
  -2   0   2     1214.00     1098.83     38.43 o
  -1   0   2     2641.62     2798.92     77.02 o
   0   0   2        3.45       -1.96      1.96 o
   1   0   2     2047.03     2167.64     61.31 o
   2   0   2     4759.28     4590.25     93.61 o
   3   0   2     1349.40     1265.78     51.80 o
   4   0   2     1294.24     1253.37     38.88 o
   5   0   2      120.26      152.98     22.06 o
   6   0   2      773.74      659.66     38.02 o
   7   0   2       45.00       32.69     29.52 o
   8   0   2        0.53      -17.04     46.02 o
   9   0   2        1.06       31.12     60.10 o
  10   0   2        5.20      -73.57     73.57 o
  -9   1   2        8.52       20.61     50.91 o
  -8   1   2       91.75      115.41     40.26 o
  -7   1   2      161.63      235.75     32.66 o
  -6   1   2       26.16        3.31     18.44 o
  -5   1   2      273.63      287.62     34.98 o
  -4   1   2      445.47      478.75     32.58 o
  -3   1   2       25.34       23.42     10.44 o
  -2   1   2      175.24      177.07     11.67 o
  -1   1   2     2828.57     2745.18     44.92 o
   0   1   2     8189.03     8259.54    108.65 o
   1   1   2     6838.86     6554.35     88.11 o
   2   1   2     1199.65     1228.26     24.69 o
   3   1   2      898.28      945.57     28.90 o
   4   1   2      972.86     1007.48     34.23 o
   5   1   2       43.62       61.22     18.49 o
   6   1   2      229.78      232.31     31.14 o
   7   1   2      258.50      266.44     33.71 o
   8   1   2       25.06      -29.42     44.96 o
   9   1   2        7.86       27.51     59.53 o
  -9   2   2       14.96       92.68     82.17 o
  -8   2   2       12.48       44.10     47.72 o
  -7   2   2       17.39       25.34     32.06 o
  -6   2   2      402.48      435.34     26.82 o
  -5   2   2      446.85      409.07     22.02 o
  -4   2   2      842.14      755.61     31.48 o
  -3   2   2     1166.37     1207.03     28.16 o
  -2   2   2     3293.92     3264.20     55.83 o
  -1   2   2     3832.92     3841.27     62.40 o
   0   2   2     1682.84     1666.54     26.09 o
   1   2   2     1048.32     1068.80     18.03 o
   2   2   2     1280.27     1285.25     26.08 o
   3   2   2      594.67      624.43     19.92 o
   4   2   2      155.99      179.72     17.25 o
   5   2   2      275.62      224.16     28.81 o
   6   2   2      371.24      426.36     41.80 o
   7   2   2       53.38       61.56     37.29 o
   8   2   2       10.83       94.14     49.75 o
  -9   3   2        5.74       -1.62     75.11 o
  -8   3   2       99.90      101.41     57.01 o
  -7   3   2       36.90       19.03     42.16 o
  -6   3   2      291.71      315.69     23.77 o
  -5   3   2      120.30      143.32     19.49 o
  -4   3   2      791.21      784.21     19.27 o
  -3   3   2      452.38      478.99     13.45 o
  -2   3   2      605.13      541.60     11.34 o
  -1   3   2      100.01      124.94     10.35 o
   0   3   2     3494.06     3547.03     59.45 o
   1   3   2     2473.04     2640.16     62.91 o
   2   3   2      302.65      310.69      9.93 o
   3   3   2      504.07      498.50     21.62 o
   4   3   2      454.33      491.03     27.20 o
   5   3   2      561.42      558.77     24.70 o
   6   3   2       41.50       10.64     22.02 o
   7   3   2       47.87       17.61     42.85 o
   8   3   2       54.49      122.43     59.37 o
   9   3   2        0.36      103.96     78.36 o
  -9   4   2       21.59       25.89     77.06 o
  -8   4   2       19.31       61.88     56.20 o
  -7   4   2        4.34      -43.09     43.09 o
  -6   4   2      130.82      119.27     26.70 o
  -5   4   2      367.45      369.81     24.33 o
  -4   4   2      537.25      472.83     23.47 o
  -3   4   2      253.49      242.74     29.04 o
  -2   4   2      155.23      187.34     11.34 o
  -1   4   2       51.96       36.27     10.13 o
   0   4   2     1385.67     1318.67     28.49 o
   1   4   2      446.49      501.76     18.78 o
   2   4   2      136.57      160.01     12.57 o
   3   4   2      406.31      372.81     15.83 o
   4   4   2       48.80       61.44     24.61 o
   5   4   2      160.48      200.48     26.17 o
   6   4   2       74.10       37.84     39.63 o
   7   4   2       12.81       19.56     46.71 o
   8   4   2        8.14      -60.18     60.18 o
   9   4   2        4.31      -50.56     74.95 o
  -9   5   2        7.10       45.49     86.39 o
  -8   5   2       13.07       28.32     58.96 o
  -7   5   2       14.53        7.57     33.77 o
  -6   5   2       24.72       26.22     28.76 o
  -5   5   2       48.01       91.65     24.53 o
  -4   5   2      115.70       90.37     18.98 o
  -3   5   2      256.48      261.08     35.69 o
  -2   5   2      272.50      295.71     15.44 o
  -1   5   2      396.78      403.14     19.28 o
   0   5   2     1075.96     1104.64     31.05 o
   1   5   2      288.09      308.96     19.26 o
   2   5   2       14.66      -10.02     13.22 o
   3   5   2      213.23      178.21     32.42 o
   4   5   2       33.09       34.09     22.95 o
   5   5   2      165.40      127.26     26.41 o
   6   5   2       12.84      -13.61     27.96 o
   7   5   2       26.16       12.46     47.96 o
   8   5   2       25.41       -8.16     61.72 o
  -8   6   2        1.42       47.27     63.67 o
  -7   6   2        7.82        1.19     35.09 o
  -6   6   2        5.79        4.26     29.60 o
  -5   6   2       44.95       16.52     25.81 o
  -4   6   2       13.37       26.72     23.01 o
  -3   6   2       17.22       20.24     22.10 o
  -2   6   2      240.97      276.83     76.11 o
  -1   6   2      183.44      178.74     25.15 o
   0   6   2      592.62      589.49     27.47 o
   1   6   2       14.14       30.31     16.44 o
   2   6   2      324.77      271.10     28.12 o
   3   6   2        4.98       23.82     20.92 o
   4   6   2      132.77       85.00     52.37 o
   5   6   2       75.60      132.85     32.46 o
   6   6   2       40.41       30.28     31.37 o
   7   6   2       13.73       39.82     37.14 o
   8   6   2        5.59        2.72     66.51 o
  -7   7   2       39.53       69.26     44.48 o
  -6   7   2       23.93       33.16     36.20 o
  -5   7   2       28.44       -6.15     32.32 o
  -4   7   2       24.13       14.67     26.28 o
  -3   7   2       27.01       32.76     26.25 o
  -2   7   2       18.30       51.55     43.22 o
  -1   7   2       38.09       64.46     25.05 o
   0   7   2       61.65       72.10     20.37 o
   1   7   2       91.10       77.45     26.90 o
   2   7   2      197.50      188.12     29.36 o
   3   7   2       48.81       32.41     26.86 o
   4   7   2       74.18       88.48     35.73 o
   5   7   2       20.75       21.84     31.70 o
   6   7   2        8.93       28.98     36.43 o
   7   7   2        4.09       30.85     40.10 o
  -6   8   2        2.08        9.69     39.85 o
  -5   8   2       22.01        3.69     36.26 o
  -4   8   2       64.58       99.62     34.10 o
  -3   8   2       10.02       22.76     29.10 o
  -2   8   2       44.97       52.95     30.34 o
  -1   8   2       55.99       48.26     24.98 o
   0   8   2       47.48       40.32     24.08 o
   1   8   2       24.83      -12.99     28.57 o
   2   8   2        8.27        8.38     53.10 o
   3   8   2      100.58      186.12     34.96 o
   4   8   2       64.62      107.72     47.42 o
   5   8   2       15.07      -11.90     35.59 o
   6   8   2       28.64        7.14     42.06 o
  -5   9   2        4.19       10.88     67.04 o
  -4   9   2       15.42       15.31     48.65 o
  -3   9   2       19.43       52.06     30.52 o
  -2   9   2       31.51        3.22     44.91 o
  -1   9   2       18.16       23.50     34.64 o
   0   9   2       33.93       74.79     35.55 o
   1   9   2       39.34      -28.16     34.42 o
   2   9   2        2.32      -13.46     36.16 o
   3   9   2        5.40      -15.24     36.69 o
   4   9   2        4.21       36.69     40.37 o
   5   9   2        0.24      -13.84     84.53 o
  -4  10   2        5.48       -2.66     40.58 o
  -3  10   2        2.02      -39.49     39.49 o
  -2  10   2        8.63      -39.31     39.63 o
  -1  10   2       12.58       13.38     42.68 o
   0  10   2        1.61        7.29     42.79 o
   1  10   2        0.03       33.24     41.21 o
   2  10   2        4.73      -24.87     41.92 o
   3  10   2        9.71      -14.01     41.12 o
   4  10   2        4.39       75.18     50.78 o
  -6  -8   3        0.03      -11.83     48.23 o
   6  -8   3        9.37      -48.09     60.02 o
  -7  -7   3        2.72        9.76     50.58 o
  -6  -7   3        2.97      -24.70     54.70 o
  -5  -7   3       35.21       36.27     36.17 o
  -4  -7   3       96.40      139.21     36.02 o
  -3  -7   3       59.60       -0.99     30.32 o
   3  -7   3       66.31       77.75     40.58 o
   4  -7   3       73.79      118.41     44.88 o
   5  -7   3       34.37        0.41     47.27 o
   6  -7   3        9.93       62.90     55.11 o
   7  -7   3        2.84       78.20     69.43 o
  -8  -6   3        1.90       37.38     59.25 o
  -7  -6   3       24.24       75.95     46.69 o
  -6  -6   3       16.37      -36.63     37.34 o
  -5  -6   3      156.04      149.82     33.62 o
   1  -6   3      341.07      349.59     37.13 o
   2  -6   3        3.64      -20.90     27.84 o
   3  -6   3      241.31      223.18     39.81 o
   4  -6   3       86.01       72.97     27.17 o
   5  -6   3        4.59       17.37     29.88 o
   6  -6   3        1.54        9.72     34.95 o
   7  -6   3       42.75       -8.60     58.23 o
   8  -6   3       17.86       33.96     71.18 o
  -9  -5   3        0.82      -63.11     63.11 o
  -8  -5   3       17.68       -3.53     48.15 o
  -7  -5   3        4.47       -4.33     42.52 o
  -6  -5   3       32.97       54.19     46.34 o
   0  -5   3      126.18      114.03     18.99 o
   1  -5   3     1227.95     1162.38     50.07 o
   2  -5   3      282.02      281.86     23.12 o
   3  -5   3      181.13      170.59     32.18 o
   4  -5   3      231.24      228.32     45.96 o
   5  -5   3       84.98       86.74     28.85 o
   6  -5   3       36.53       27.36     89.84 o
   7  -5   3        1.79      -23.65     37.88 o
   8  -5   3        2.90        8.08     64.16 o
  -9  -4   3       13.51      -17.89    153.77 o
  -8  -4   3       24.74       20.95     48.92 o
  -7  -4   3       51.54       18.60     39.28 o
   0  -4   3      138.52      137.28     16.56 o
   1  -4   3      432.00      439.87     29.09 o
   2  -4   3      498.99      512.92     25.60 o
   3  -4   3      327.83      317.71     24.72 o
   4  -4   3      233.25      225.09     24.39 o
   5  -4   3       86.77      115.54     26.98 o
   6  -4   3      108.52      126.50     46.32 o
   7  -4   3       16.44       15.98     35.20 o
   8  -4   3       42.38       60.95     60.06 o
   9  -4   3        2.55      -71.38     71.38 o
  -9  -3   3        7.03      123.15     60.31 o
  -8  -3   3       24.03       40.95     41.78 o
  -7  -3   3       39.42       15.39     38.02 o
  -3  -3   3       54.74       49.06     15.54 o
  -2  -3   3      144.08      142.55     11.48 o
   0  -3   3     1462.64     1530.35     46.54 o
   1  -3   3     2276.04     2242.08     58.35 o
   2  -3   3      419.50      434.36     21.49 o
   3  -3   3      365.72      368.97     23.09 o
   4  -3   3      152.07       96.05     28.04 o
   5  -3   3      146.83      121.54     44.19 o
   6  -3   3        4.12       -3.29     28.22 o
   7  -3   3       58.68       62.48     32.92 o
   8  -3   3       45.51       57.88     40.83 o
   9  -3   3       19.35      -31.61     68.29 o
  -9  -2   3        4.35       16.14    138.21 o
  -8  -2   3       31.56       69.96     45.77 o
  -7  -2   3       68.57      112.59     41.92 o
  -5  -2   3      348.57      388.62     33.96 o
  -4  -2   3      266.89      314.69     27.23 o
  -3  -2   3       38.28       44.51     14.36 o
  -2  -2   3      482.95      493.68     21.34 o
  -1  -2   3      892.48      889.41     27.39 o
   0  -2   3     7115.42     7025.97    182.64 o
   1  -2   3      283.12      296.78     13.76 o
   2  -2   3      539.40      558.46     21.96 o
   3  -2   3        7.32        5.42     11.73 o
   4  -2   3       97.55       88.12     18.79 o
   5  -2   3        0.00      -10.40     20.34 o
   6  -2   3       72.51      147.67     29.12 o
   7  -2   3      299.51      335.45     40.23 o
   8  -2   3       33.39      -14.21     38.20 o
   9  -2   3       11.47      -38.43     64.36 o
 -10  -1   3        2.04        6.52     69.46 o
  -9  -1   3       38.02       78.79     51.86 o
  -8  -1   3      106.43      136.49     43.27 o
  -7  -1   3       22.68       -0.70     32.81 o
  -6  -1   3       45.86        8.08     27.72 o
  -5  -1   3       96.66      100.96     26.25 o
  -4  -1   3     1574.66     1532.82     58.15 o
  -3  -1   3      850.57      931.20     37.49 o
  -2  -1   3     2276.51     2232.47     51.98 o
  -1  -1   3     1476.94     1409.75     40.34 o
   0  -1   3       60.24       75.84      7.75 o
   1  -1   3     1056.63     1087.23     35.95 o
   2  -1   3       42.82       42.93      9.07 o
   3  -1   3     1408.49     1313.26     37.73 o
   4  -1   3      916.86      884.18     63.81 o
   5  -1   3      256.90      245.00     25.74 o
   6  -1   3      268.97      260.38     52.22 o
   7  -1   3      157.05      172.09     32.73 o
   8  -1   3        1.52      -22.07     48.74 o
   9  -1   3       20.93      -18.06     59.77 o
  10  -1   3        1.99      -34.05     74.87 o
 -10   0   3       38.21      -21.05     68.09 o
  -9   0   3        0.07      154.10     54.08 o
  -8   0   3       16.19      -36.33     36.33 o
  -7   0   3        1.18       45.85     34.57 o
  -6   0   3      220.77      186.62     34.82 o
  -5   0   3        6.84       17.90     23.05 o
  -4   0   3        1.31       32.87     18.42 o
  -3   0   3       73.05       41.80     13.92 o
  -2   0   3      516.69      560.88     24.83 o
  -1   0   3     1578.80     1661.06     34.75 o
   0   0   3     2415.36     2413.50     47.78 o
   1   0   3     5027.51     5005.71    133.63 o
   2   0   3       88.75       91.45     10.09 o
   3   0   3     2136.25     2196.72     53.24 o
   4   0   3       84.94      131.74     30.07 o
   5   0   3       12.90       10.08     18.02 o
   6   0   3        0.08      -19.60     21.73 o
   7   0   3      124.13      148.32     32.50 o
   8   0   3       12.64       49.06     46.75 o
   9   0   3       27.47       18.83     60.50 o
  10   0   3       23.41       17.08     78.72 o
  -9   1   3       36.66      104.75     82.27 o
  -8   1   3      105.79      141.15     38.78 o
  -7   1   3       22.08      -24.99     29.28 o
  -6   1   3       43.62       35.59     31.12 o
  -5   1   3       95.82      111.96     26.98 o
  -4   1   3     1558.17     1642.38     62.94 o
  -3   1   3      845.24      848.65     27.01 o
  -2   1   3     2262.48     2198.97     48.05 o
  -1   1   3     1440.57     1372.99     28.46 o
   0   1   3       66.78       96.19      4.40 o
   1   1   3     1043.44     1061.49     17.27 o
   2   1   3       45.44       51.22     20.13 o
   3   1   3     1418.88     1309.76     48.98 o
   4   1   3      926.67      914.28     31.93 o
   5   1   3      263.33      330.20     52.41 o
   6   1   3      267.30      274.13     28.30 o
   7   1   3      153.42      130.58     41.39 o
   8   1   3        1.43        8.16     44.60 o
   9   1   3       21.33      -31.12     57.58 o
  -9   2   3        4.43        5.03     88.06 o
  -8   2   3       31.69       88.02     46.71 o
  -7   2   3       69.85       59.67     31.70 o
  -6   2   3      114.03      127.44     21.46 o
  -5   2   3      351.36      314.04     35.26 o
  -4   2   3      280.22      308.56     17.41 o
  -3   2   3       38.99       50.80     10.06 o
  -2   2   3      481.75      499.29     15.49 o
  -1   2   3      895.86      907.04     19.99 o
   0   2   3     7094.23     6934.93    107.07 o
   1   2   3      278.24      286.76     14.54 o
   2   2   3      542.12      547.78     15.59 o
   3   2   3        7.83       25.32      9.74 o
   4   2   3       98.69      121.66     21.79 o
   5   2   3        0.01      -11.48     23.25 o
   6   2   3       71.84       72.55     32.26 o
   7   2   3      301.78      315.01     47.31 o
   8   2   3       34.04       48.17     46.99 o
  -9   3   3        7.48      -59.37     74.83 o
  -8   3   3       24.06       25.61     54.05 o
  -7   3   3       38.51       83.11     43.34 o
  -6   3   3       60.72       68.80     23.26 o
  -5   3   3      117.88      136.12     13.70 o
  -4   3   3      558.98      535.32     25.22 o
  -3   3   3       50.75       47.68     11.22 o
  -2   3   3      139.37      144.55     17.65 o
  -1   3   3      642.70      626.82     18.01 o
   0   3   3     1457.60     1470.80     29.61 o
   1   3   3     2286.53     2303.02     35.41 o
   2   3   3      425.23      417.37     18.09 o
   3   3   3      373.39      420.32     17.46 o
   4   3   3      152.25      152.99     19.91 o
   5   3   3      142.41      110.08     16.16 o
   6   3   3        4.71        2.33     23.44 o
   7   3   3       58.28       97.55     43.66 o
   8   3   3       45.23       51.49     57.78 o
   9   3   3       19.06       30.84     77.14 o
  -9   4   3       13.28       36.36     82.29 o
  -8   4   3       24.30       41.63     60.87 o
  -7   4   3       51.69       50.89     48.41 o
  -6   4   3       50.34       67.26     20.97 o
  -5   4   3        0.18       12.94     17.33 o
  -4   4   3      119.92      108.36     30.30 o
  -3   4   3      103.09       92.85     16.90 o
  -2   4   3      436.13      420.76     14.31 o
  -1   4   3      744.11      676.66     21.23 o
   0   4   3      144.26      148.37     12.15 o
   1   4   3      455.32      428.23     17.73 o
   2   4   3      493.63      474.82     17.91 o
   3   4   3      327.93      307.02     16.10 o
   4   4   3      237.22      319.20     32.52 o
   5   4   3       87.52      104.43     24.17 o
   6   4   3      108.57      150.10     41.43 o
   7   4   3       16.12       38.79     46.34 o
   8   4   3       42.12       86.51     62.82 o
   9   4   3        2.59      -10.59     79.86 o
  -9   5   3        0.68        0.32     78.52 o
  -8   5   3       17.02      -57.30     57.30 o
  -7   5   3        4.49        4.24     33.93 o
  -6   5   3       32.02       47.47     28.12 o
  -5   5   3       37.81       35.84     18.64 o
  -4   5   3      234.99      221.96     20.19 o
  -3   5   3      327.39      341.24     21.72 o
  -2   5   3      148.75      147.74     18.31 o
  -1   5   3       63.35       70.92     13.74 o
   0   5   3      125.51      139.49     12.28 o
   1   5   3     1234.58     1208.44     32.43 o
   2   5   3      289.62      266.24     19.55 o
   3   5   3      181.78      170.35     34.57 o
   4   5   3      234.98      221.44     30.17 o
   5   5   3       85.76       73.36     26.01 o
   6   5   3       37.58       50.60     28.91 o
   7   5   3        1.88      -46.34     46.34 o
   8   5   3        2.89       69.96     64.40 o
  -8   6   3        2.18       18.22     62.61 o
  -7   6   3       24.26       45.10     36.65 o
  -6   6   3       16.07        8.04     32.34 o
  -5   6   3      157.03      126.08     28.16 o
  -4   6   3       99.90       31.90     25.17 o
  -3   6   3        0.79      -17.86     17.86 o
  -2   6   3       35.61       13.88     17.34 o
  -1   6   3       13.58       20.38     15.61 o
   0   6   3      145.14      139.51     21.90 o
   1   6   3      344.93      362.26     25.63 o
   2   6   3        3.59       14.15     19.78 o
   3   6   3      242.31      263.25     67.46 o
   4   6   3       85.54       85.69     24.91 o
   5   6   3        4.36        9.74     26.77 o
   6   6   3        1.49       -9.57     65.66 o
   7   6   3       42.67       54.11     37.96 o
   8   6   3       18.12      -66.43     66.43 o
  -7   7   3        2.77       40.46     42.93 o
  -6   7   3        3.13       33.47     32.84 o
  -5   7   3       36.07       61.17     32.53 o
  -4   7   3       97.60      118.02     31.59 o
  -3   7   3       60.04       58.72     28.10 o
  -2   7   3       23.79      -12.44     23.40 o
  -1   7   3       52.47       56.89     20.53 o
   0   7   3       77.49       45.95     19.78 o
   1   7   3       49.79       82.46     24.73 o
   2   7   3        7.44      -19.73     23.17 o
   3   7   3       66.12       31.32     33.03 o
   4   7   3       76.01       40.60     27.88 o
   5   7   3       34.47       43.08     31.29 o
   6   7   3        9.79      -16.56     35.33 o
   7   7   3        2.99        4.49     54.88 o
  -6   8   3        0.02       -0.44     39.51 o
  -5   8   3       17.70      -32.99     32.99 o
  -4   8   3       17.08       20.72     32.31 o
  -3   8   3       11.69       12.90     31.43 o
  -2   8   3       29.55       44.74     28.14 o
  -1   8   3        7.75        3.33     40.40 o
   0   8   3      112.28      126.17     27.25 o
   1   8   3      105.97       61.14     30.21 o
   2   8   3       31.84       24.04     39.54 o
   3   8   3        7.97       32.40     31.89 o
   4   8   3        5.06      -11.88     32.49 o
   5   8   3       11.49        4.71     75.25 o
   6   8   3        9.17       51.29     42.68 o
  -5   9   3       13.28       33.64     46.94 o
  -4   9   3        8.23      -31.43     31.43 o
  -3   9   3       11.43       34.24     31.39 o
  -2   9   3       11.21       15.62     31.49 o
  -1   9   3        5.27      -24.48     29.72 o
   0   9   3       11.11        4.35     35.80 o
   1   9   3       46.27       91.47     36.07 o
   2   9   3       39.56       16.10     39.26 o
   3   9   3       18.38       21.77     37.24 o
   4   9   3        1.57       61.86     59.96 o
   5   9   3        0.41        1.22     49.85 o
  -4  10   3       10.76      -39.56     39.56 o
  -3  10   3       11.52      -27.99     38.92 o
  -2  10   3        4.47       13.96     92.54 o
  -1  10   3        2.83       -4.02     42.73 o
   0  10   3       10.17       37.74     45.43 o
   1  10   3       16.65       63.15     39.45 o
   2  10   3        7.98       -3.35     42.28 o
   3  10   3        7.42      -43.07     43.07 o
   4  10   3        0.89       27.88     46.59 o
  -6  -8   4       49.57      120.79     50.94 o
   6  -8   4        6.16       91.79     64.64 o
  -7  -7   4        6.53       74.70     52.38 o
  -6  -7   4        0.25       36.67     44.93 o
  -5  -7   4        6.84       -8.30     36.62 o
  -4  -7   4       66.33       72.86     34.82 o
  -3  -7   4       79.16       92.54     31.12 o
   3  -7   4       48.17       50.60     40.05 o
   4  -7   4       24.23       67.52     42.00 o
   5  -7   4       17.95      -10.92     51.17 o
   6  -7   4        6.37       54.05     59.29 o
   7  -7   4        3.33       13.31     61.40 o
  -8  -6   4        9.81      -13.90    116.12 o
  -7  -6   4       23.68      -54.53     56.97 o
  -6  -6   4       14.06       -0.66     39.40 o
   1  -6   4      461.38      464.75     38.92 o
   2  -6   4      628.72      580.11     43.42 o
   3  -6   4      137.30      115.93     36.32 o
   4  -6   4       38.96       34.94     36.12 o
   5  -6   4      153.81      142.07     43.62 o
   6  -6   4       47.75       35.02     47.80 o
   7  -6   4       12.27       23.82     56.69 o
   8  -6   4       28.71       47.60     69.80 o
  -8  -5   4       22.83       83.99     55.50 o
  -7  -5   4        2.63        3.21     86.31 o
   0  -5   4     1536.91     1699.52     55.88 o
   1  -5   4      292.61      382.90     30.56 o
   2  -5   4      690.83      671.17     42.81 o
   3  -5   4      360.78      410.66     48.82 o
   4  -5   4      129.76      136.27     26.21 o
   5  -5   4       95.12       74.75     28.46 o
   6  -5   4       11.24       18.10     32.89 o
   7  -5   4       13.16       60.38     54.94 o
   8  -5   4        1.19      117.07     63.79 o
  -9  -4   4        6.92       14.20     66.20 o
  -8  -4   4       29.54      -41.93     50.18 o
  -7  -4   4       31.59        2.66     45.87 o
  -1  -4   4      217.19      209.71     14.24 o
   0  -4   4     2839.56     2666.63     77.79 o
   1  -4   4       24.15       -8.40     16.80 o
   2  -4   4       33.89       29.62     19.11 o
   3  -4   4      145.94      157.40     20.38 o
   4  -4   4       64.49       87.45     22.61 o
   5  -4   4       18.73       13.13     23.03 o
   6  -4   4       38.33       11.92     27.72 o
   7  -4   4       51.28       26.34     49.38 o
   8  -4   4        5.61       70.04     58.80 o
   9  -4   4        2.64      -72.15     72.15 o
  -9  -3   4       57.21      -13.13     59.88 o
  -8  -3   4       38.84       19.04     48.59 o
  -4  -3   4     1817.07     1712.18     60.50 o
  -3  -3   4     1194.79     1071.12     39.89 o
  -2  -3   4       92.92       80.18     11.28 o
  -1  -3   4      791.01      809.51     26.62 o
   0  -3   4       13.47       12.50     11.00 o
   1  -3   4     1191.39     1240.25     42.97 o
   2  -3   4      558.82      564.38     23.76 o
   3  -3   4      815.03      818.76     32.23 o
   4  -3   4      198.09      209.00     66.31 o
   5  -3   4       13.02       38.57     21.14 o
   6  -3   4       73.77       71.43     28.92 o
   7  -3   4       39.04       59.91     32.62 o
   8  -3   4       34.12       95.97     55.96 o
   9  -3   4        7.96       62.17     67.12 o
  -9  -2   4        4.59      -54.27     54.27 o
  -8  -2   4       53.85       15.11     45.85 o
  -6  -2   4       80.94       22.03     27.31 o
  -5  -2   4       72.88       82.29     25.36 o
  -4  -2   4      203.94      201.07     24.92 o
  -3  -2   4      243.59      231.18     20.01 o
  -2  -2   4      747.60      775.05     27.96 o
  -1  -2   4     3593.42     3789.20    100.31 o
   0  -2   4     5317.90     5196.60    137.64 o
   1  -2   4      120.56      144.58     14.81 o
   2  -2   4       39.61       47.12     12.92 o
   3  -2   4      271.92      308.22     20.44 o
   4  -2   4     1166.43     1052.60     39.39 o
   5  -2   4      573.72      466.62     33.64 o
   6  -2   4      223.51      198.03     30.44 o
   7  -2   4       60.56       99.06     43.16 o
   8  -2   4       66.78      107.13     55.63 o
   9  -2   4        0.51      -56.73     62.45 o
 -10  -1   4       19.43       84.67     72.50 o
  -9  -1   4       14.45       -3.28     51.21 o
  -8  -1   4        7.90        5.81     42.64 o
  -6  -1   4      126.82      128.92     31.25 o
  -5  -1   4       87.57      105.06     25.32 o
  -4  -1   4      242.66      266.16     26.25 o
  -3  -1   4      380.76      408.14     25.52 o
  -2  -1   4      658.97      656.98     17.85 o
  -1  -1   4      772.83      798.51     26.01 o
   0  -1   4     1517.28     1432.80     44.07 o
   1  -1   4      734.77      730.70     28.65 o
   2  -1   4     2447.89     2411.76     71.99 o
   3  -1   4      373.19      367.22     20.95 o
   4  -1   4      838.41      843.32     67.48 o
   5  -1   4       90.49       69.70     43.74 o
   6  -1   4      116.87       90.83     24.17 o
   7  -1   4       34.92       65.13     40.50 o
   8  -1   4       33.97        7.63     49.22 o
   9  -1   4        7.59       14.81     59.65 o
 -10   0   4       10.92      178.24     75.10 o
  -9   0   4      125.17      205.45     70.08 o
  -8   0   4      105.79      129.32     43.03 o
  -6   0   4        5.07       89.72     31.37 o
  -5   0   4      407.12      482.16     37.37 o
  -4   0   4      548.06      582.35     34.37 o
  -3   0   4     5596.70     5593.70    157.45 o
  -2   0   4     5454.89     5490.39    150.38 o
  -1   0   4     4040.80     4062.21     79.66 o
   0   0   4     5860.20     5798.30    110.79 o
   1   0   4     1796.82     1961.37     57.42 o
   2   0   4     2365.35     2339.49     71.46 o
   3   0   4       29.57       52.14     12.30 o
   4   0   4      265.75      265.77     20.64 o
   5   0   4        0.43       17.15     30.19 o
   6   0   4      761.15      725.62     38.56 o
   7   0   4      249.41      279.10     47.19 o
   8   0   4        0.00      -29.26     45.89 o
   9   0   4        0.47       34.69     57.87 o
  10   0   4        0.17       62.73     79.29 o
  -9   1   4       14.91       44.06     53.09 o
  -8   1   4        7.71       42.23     38.11 o
  -7   1   4       65.60       60.36     24.60 o
  -6   1   4      129.08      145.23     32.91 o
  -5   1   4       83.76       86.51     27.23 o
  -4   1   4      242.74      286.20     28.28 o
  -3   1   4      372.41      361.42     36.09 o
  -2   1   4      648.06      647.80     20.09 o
  -1   1   4      748.83      770.50     13.85 o
   0   1   4     1554.52     1528.76     22.59 o
   1   1   4      725.15      744.21     19.84 o
   2   1   4     2444.53     2194.65     48.72 o
   3   1   4      366.72      319.44     25.52 o
   4   1   4      830.48      858.81     43.34 o
   5   1   4       88.88       82.01     25.97 o
   6   1   4      117.01      136.02     32.75 o
   7   1   4       34.28      -18.18     36.40 o
   8   1   4       33.82       83.55     49.34 o
   9   1   4        7.17      -17.65     62.21 o
  -9   2   4        4.74      -81.00     86.31 o
  -8   2   4       53.71      -45.17    101.53 o
  -7   2   4       95.52      154.71     26.85 o
  -6   2   4       82.39      128.63     34.21 o
  -5   2   4       72.56      108.35     27.96 o
  -4   2   4      204.73      190.06     15.20 o
  -3   2   4      244.29      249.09     13.51 o
  -2   2   4      753.84      727.92     18.95 o
  -1   2   4     3573.12     3705.38     60.82 o
   0   2   4     5335.29     5144.94     71.02 o
   1   2   4      122.49      140.77      7.05 o
   2   2   4       40.62       31.27      7.60 o
   3   2   4      273.08      278.34     14.29 o
   4   2   4     1146.66     1048.03     45.33 o
   5   2   4      573.68      478.75     38.92 o
   6   2   4      224.03      241.28     37.13 o
   7   2   4       63.32       53.48     37.17 o
   8   2   4       68.57      172.54     54.29 o
  -9   3   4       56.63        0.37     84.77 o
  -8   3   4       38.87       97.51     61.68 o
  -7   3   4       56.24       74.71     43.91 o
  -6   3   4       10.01       19.07     19.80 o
  -5   3   4      222.36      221.62     19.66 o
  -4   3   4     1818.74     1687.34     39.45 o
  -3   3   4     1200.52     1106.46     28.59 o
  -2   3   4       95.10      115.09     17.78 o
  -1   3   4      809.91      804.80     22.50 o
   0   3   4       15.24       15.20      6.68 o
   1   3   4     1167.11     1143.71     21.14 o
   2   3   4      556.62      541.26     14.20 o
   3   3   4      815.86      827.57     40.39 o
   4   3   4      198.29      220.39     18.07 o
   5   3   4       12.39       35.28     18.98 o
   6   3   4       71.01      104.61     24.72 o
   7   3   4       37.66       60.62     44.60 o
   8   3   4       34.29       75.44     57.70 o
   9   3   4        8.25       33.07     77.30 o
  -9   4   4        6.69       81.32     79.62 o
  -8   4   4       29.05        2.88     56.49 o
  -7   4   4       31.71      100.07     44.35 o
  -6   4   4      144.36      160.75     22.20 o
  -5   4   4       25.77       52.96     18.33 o
  -4   4   4      602.47      550.14     24.73 o
  -3   4   4      815.73      800.66     17.20 o
  -2   4   4      404.97      420.81     14.72 o
  -1   4   4      225.55      245.68     14.26 o
   0   4   4     2820.68     2643.43     46.63 o
   1   4   4       28.32       25.71      8.62 o
   2   4   4       35.17       45.52      7.61 o
   3   4   4      144.34      165.73     14.18 o
   4   4   4       64.22       59.48     19.93 o
   5   4   4       19.14       15.29     22.20 o
   6   4   4       37.70       16.07     33.60 o
   7   4   4       50.32       -2.03     47.23 o
   8   4   4        5.80       16.92     60.38 o
   9   4   4        2.53      -13.23     79.21 o
  -8   5   4       23.12       50.76     65.33 o
  -7   5   4        2.72       23.65     34.01 o
  -6   5   4       17.12       45.98     29.40 o
  -5   5   4       12.42       29.36     19.37 o
  -4   5   4      127.15       85.32     18.26 o
  -3   5   4       67.32       86.31     16.60 o
  -2   5   4      226.62      208.08     13.57 o
  -1   5   4      359.94      341.62     18.28 o
   0   5   4     1552.84     1583.31     31.57 o
   1   5   4      299.34      281.60     13.94 o
   2   5   4      691.44      698.17     24.69 o
   3   5   4      366.53      416.49     28.49 o
   4   5   4      133.05      120.55     23.40 o
   5   5   4       96.29      129.22     27.80 o
   6   5   4       10.74       32.69     28.52 o
   7   5   4       13.31      -49.55     49.55 o
   8   5   4        1.33      -18.46     58.31 o
  -8   6   4        9.56       94.99     65.29 o
  -7   6   4       23.62      -15.27     36.85 o
  -6   6   4       13.91      -10.48     29.65 o
  -5   6   4       19.03      -17.14     25.57 o
  -4   6   4       21.58       23.05     19.06 o
  -3   6   4      275.47      274.77     22.52 o
  -2   6   4       24.27       12.84     16.04 o
  -1   6   4      251.23      279.37     22.02 o
   0   6   4      141.70      179.48     19.18 o
   1   6   4      451.94      453.48     30.59 o
   2   6   4      620.80      536.44     33.85 o
   3   6   4      137.36      102.61     45.33 o
   4   6   4       39.15       46.34     24.27 o
   5   6   4      151.31      129.16     40.58 o
   6   6   4       47.31       48.17     30.83 o
   7   6   4       11.65        1.28     38.50 o
   8   6   4       28.45      128.84     75.31 o
  -7   7   4        6.65       78.77     58.82 o
  -6   7   4        0.28       67.32     35.84 o
  -5   7   4        6.94       -8.45     59.39 o
  -4   7   4       63.13       28.01     27.27 o
  -3   7   4       78.14      104.87     27.19 o
  -2   7   4        9.69       -4.13     25.07 o
  -1   7   4      105.04       86.61     22.87 o
   0   7   4        1.02      -11.20     21.28 o
   1   7   4       47.95       26.57     20.08 o
   2   7   4       44.71       21.66     26.19 o
   3   7   4       48.46       33.37     26.25 o
   4   7   4       23.71       14.41     27.09 o
   5   7   4       17.74       39.59     31.86 o
   6   7   4        6.74       -8.12     48.78 o
   7   7   4        3.37        5.76     66.51 o
  -6   8   4       49.60       27.93     73.08 o
  -5   8   4       26.06       75.45     37.63 o
  -4   8   4       13.52       15.09     34.84 o
  -3   8   4       96.94       83.24     27.44 o
  -2   8   4       37.68       62.12     26.51 o
  -1   8   4       20.91       58.80     46.36 o
   0   8   4       39.85       37.60     24.68 o
   1   8   4       13.62       69.03     37.74 o
   2   8   4        5.50      -19.67     29.39 o
   3   8   4        5.90       19.76     34.05 o
   4   8   4        4.23      -32.46     32.46 o
   5   8   4        4.97      -36.17     36.17 o
   6   8   4        6.15      -52.14     52.14 o
  -5   9   4       11.91      -36.29     36.29 o
  -4   9   4       19.54       34.66     33.53 o
  -3   9   4        5.04       12.37     32.74 o
  -2   9   4        3.09        9.47     30.54 o
  -1   9   4       26.75       39.99     30.41 o
   0   9   4       58.51      107.85     39.46 o
   1   9   4        3.17       40.25     35.27 o
   2   9   4       16.87      -13.93     48.13 o
   3   9   4       26.03       67.58     37.30 o
   4   9   4       31.12      -21.33     41.32 o
   5   9   4       10.16       16.02     47.44 o
  -4  10   4        2.50        0.86     55.50 o
  -3  10   4        5.49       -8.39     42.97 o
  -2  10   4        0.60      -72.26     72.26 o
  -1  10   4        3.60      -10.68     42.86 o
   0  10   4        7.64      -19.69     42.69 o
   1  10   4        3.11      -27.42     40.72 o
   2  10   4       13.51        7.08     43.84 o
   3  10   4        7.66       -6.75     42.09 o
   4  10   4        5.84        4.53     47.26 o
  -6  -8   5       13.10       35.81    105.61 o
   6  -8   5       15.24      108.79     73.29 o
  -7  -7   5        8.61        4.22     51.86 o
  -6  -7   5        3.83       11.32     76.49 o
  -5  -7   5       31.70       31.16     38.10 o
   3  -7   5        1.42       28.49     42.57 o
   4  -7   5       16.43       -1.66     43.83 o
   5  -7   5       12.97        7.43     48.29 o
   6  -7   5       22.54       37.98     53.52 o
   7  -7   5       17.35        0.77     64.68 o
  -8  -6   5        2.79       -7.72     60.69 o
  -7  -6   5        0.66        8.42     49.82 o
  -6  -6   5       41.28       51.84     41.65 o
   1  -6   5       32.55       31.85     27.03 o
   2  -6   5       26.79       48.29     30.52 o
   3  -6   5       69.33      106.60     33.11 o
   4  -6   5      121.45      132.90     40.62 o
   5  -6   5      138.27      155.70     44.31 o
   6  -6   5       25.69       29.99     46.10 o
   7  -6   5        3.49      -22.64     56.85 o
   8  -6   5        5.71       44.51     67.12 o
  -8  -5   5       17.84      -17.39     56.27 o
  -7  -5   5       20.56       76.60     42.25 o
   0  -5   5     1320.97     1232.82     46.02 o
   1  -5   5      595.76      595.01     37.49 o
   2  -5   5      289.48      309.74     33.19 o
   3  -5   5      224.18      168.60     31.94 o
   4  -5   5      124.22      116.75     35.83 o
   5  -5   5       31.93       67.40     37.98 o
   6  -5   5        7.45       66.47     44.64 o
   7  -5   5       11.78      101.73     53.44 o
   8  -5   5       32.30       37.33     64.56 o
  -9  -4   5        3.01       46.57     67.74 o
  -8  -4   5        6.08       26.80     53.67 o
  -3  -4   5      421.64      443.89     24.10 o
  -1  -4   5       64.90       55.27     11.97 o
   0  -4   5      869.71      885.02     35.75 o
   1  -4   5      886.92     1006.31     44.11 o
   2  -4   5      187.75      161.10     25.69 o
   3  -4   5       78.24       84.73     24.43 o
   4  -4   5        5.17      -18.20     28.36 o
   5  -4   5       25.42      -24.11     24.11 o
   6  -4   5       22.49       13.72     39.77 o
   7  -4   5       59.47       74.14     48.90 o
   8  -4   5       14.04       65.98     58.43 o
   9  -4   5       15.77      -69.19     69.19 o
  -9  -3   5        5.74       64.44     63.09 o
  -8  -3   5       34.63       20.92     45.72 o
  -5  -3   5       39.25       14.93     24.23 o
  -4  -3   5        7.06       44.23     18.59 o
  -3  -3   5      523.47      513.85     26.21 o
  -2  -3   5      179.53      174.93     15.70 o
  -1  -3   5      775.73      758.13     26.90 o
   0  -3   5      362.78      371.21     21.47 o
   1  -3   5      388.96      421.49     25.61 o
   2  -3   5     1026.12      954.94     43.18 o
   3  -3   5      378.85      353.01     23.70 o
   4  -3   5      159.30      161.87     20.97 o
   5  -3   5       69.96       68.34     23.69 o
   6  -3   5       78.62       90.17     26.70 o
   7  -3   5      131.11       66.51     46.75 o
   8  -3   5       48.42       52.96     53.28 o
   9  -3   5        9.34       61.72     60.71 o
  -9  -2   5       42.10       23.51     59.17 o
  -8  -2   5       35.75      122.05     47.44 o
  -6  -2   5       48.72       58.60     28.53 o
  -5  -2   5      176.89      201.80     28.41 o
  -4  -2   5     1587.90     1616.63     39.14 o
  -3  -2   5      736.16      734.11     32.63 o
  -2  -2   5      516.31      534.50     23.66 o
  -1  -2   5     3574.06     3812.45    100.88 o
   0  -2   5     6203.53     6393.30    167.10 o
   1  -2   5     2404.23     2396.18     71.18 o
   2  -2   5      205.93      203.22     20.90 o
   3  -2   5      663.48      637.22     26.72 o
   4  -2   5      300.36      318.44     25.09 o
   5  -2   5      287.53      257.51     27.36 o
   6  -2   5      100.90       80.08     24.99 o
   7  -2   5       33.64       36.85     42.53 o
   8  -2   5        6.60      -40.29     45.08 o
   9  -2   5        5.65       87.53     63.18 o
 -10  -1   5        3.52      -58.47     77.91 o
  -9  -1   5       12.31        0.36    151.36 o
  -8  -1   5       28.61       43.58     44.80 o
  -7  -1   5      108.42       85.01     36.68 o
  -6  -1   5      103.19       97.23     30.31 o
  -5  -1   5      235.26      199.16     27.72 o
  -4  -1   5      519.29      595.33     33.64 o
  -3  -1   5      534.70      587.51     20.06 o
  -2  -1   5        9.10       20.72      8.38 o
  -1  -1   5     2754.69     2737.96     55.06 o
   0  -1   5     5390.65     5114.42    140.56 o
   1  -1   5     3661.85     3495.78    100.47 o
   2  -1   5      146.17      158.18     17.90 o
   3  -1   5      913.61      867.98     41.55 o
   4  -1   5       24.97       -4.48     15.10 o
   5  -1   5       18.88       14.65     18.48 o
   6  -1   5       41.42       47.27     34.45 o
   7  -1   5      105.91      126.12     42.40 o
   8  -1   5       33.01       46.06     49.87 o
   9  -1   5       10.99      -58.51     58.51 o
 -10   0   5       41.79       91.31    154.40 o
  -9   0   5        3.97      -38.56     52.53 o
  -8   0   5       70.46       58.63     44.03 o
  -7   0   5        0.81        4.54     35.10 o
  -6   0   5       47.61       44.51     28.49 o
  -5   0   5        0.58       -5.97     21.75 o
  -4   0   5        1.63      -10.43     15.66 o
  -3   0   5     5731.78     5666.94    159.60 o
  -2   0   5      385.87      426.45     15.89 o
  -1   0   5     6989.73     6724.38    104.43 o
   0   0   5      636.61      641.83     22.16 o
   1   0   5     2039.51     2047.48     60.42 o
   2   0   5     1931.94     1945.43     62.37 o
   3   0   5      578.12      692.35     35.14 o
   4   0   5     1487.76     1527.34     61.76 o
   5   0   5       63.98      114.19     28.53 o
   6   0   5       49.60       36.36     30.07 o
   7   0   5       22.82        4.06     36.76 o
   8   0   5        1.12       -2.23     45.69 o
   9   0   5       14.25       49.14     58.92 o
  -9   1   5       12.17       86.27     54.97 o
  -8   1   5       28.60       68.11     41.43 o
  -7   1   5      110.94       40.58     38.75 o
  -6   1   5      101.25       82.90     32.02 o
  -5   1   5      234.95      266.48     33.03 o
  -4   1   5      535.10      478.22     33.32 o
  -3   1   5      533.40      611.24     21.80 o
  -2   1   5        8.33        6.82      7.50 o
  -1   1   5     2753.20     2761.02     45.34 o
   0   1   5     5483.74     5328.95     71.43 o
   1   1   5     3643.46     3595.26     50.22 o
   2   1   5      147.72      149.61     15.58 o
   3   1   5      921.88      915.05     40.09 o
   4   1   5       22.96       19.92     19.48 o
   5   1   5       19.15       18.99     23.70 o
   6   1   5       41.66       33.76     30.64 o
   7   1   5      103.84       18.06     36.68 o
   8   1   5       34.30       77.14     48.09 o
   9   1   5       11.21        0.69     60.58 o
  -9   2   5       41.95      111.39     87.12 o
  -8   2   5       34.95      155.17     43.66 o
  -7   2   5       61.72       68.49     34.23 o
  -6   2   5       48.16       -4.79     32.34 o
  -5   2   5      183.39      191.94     32.67 o
  -4   2   5     1602.87     1602.54     57.05 o
  -3   2   5      753.89      716.08     34.98 o
  -2   2   5      527.40      493.10     15.66 o
  -1   2   5     3513.94     3679.41     82.99 o
   0   2   5     6254.50     6231.18     85.60 o
   1   2   5     2403.13     2342.73     37.33 o
   2   2   5      212.71      219.72     11.32 o
   3   2   5      659.56      638.70     27.98 o
   4   2   5      311.43      340.05     29.34 o
   5   2   5      288.69      274.92     34.57 o
   6   2   5      102.78      152.05     33.07 o
   7   2   5       32.94       12.05     39.97 o
   8   2   5        6.51       53.81     45.73 o
  -9   3   5        5.69       49.59     78.11 o
  -8   3   5       34.46       73.37     57.30 o
  -7   3   5       81.23       98.12     31.52 o
  -6   3   5      134.73      141.32     27.21 o
  -5   3   5       36.57       33.64     16.40 o
  -4   3   5        5.18      -12.43     12.43 o
  -3   3   5      509.59      494.94     19.20 o
  -2   3   5      178.61      221.47     14.38 o
  -1   3   5      770.01      789.07     18.43 o
   0   3   5      380.46      388.93     12.36 o
   1   3   5      374.01      405.31     12.05 o
   2   3   5     1028.37     1000.75     20.27 o
   3   3   5      371.30      387.67     21.88 o
   4   3   5      157.61      144.83     14.83 o
   5   3   5       69.21       57.53     30.54 o
   6   3   5       78.27      124.32     25.67 o
   7   3   5      132.76      169.01     49.34 o
   8   3   5       47.80       67.48     57.78 o
   9   3   5        9.13       30.23     78.60 o
  -8   4   5        5.82       -2.07     58.96 o
  -7   4   5        7.28       -5.28     32.75 o
  -6   4   5       15.71       -7.95     20.02 o
  -5   4   5      217.82      249.60     22.27 o
  -4   4   5      138.83      159.53     20.50 o
  -3   4   5      414.19      417.84     20.50 o
  -2   4   5       87.82       86.71     14.92 o
  -1   4   5       63.20       52.86      9.40 o
   0   4   5      864.05      877.97     20.40 o
   1   4   5      886.79      999.24     21.22 o
   2   4   5      186.00      199.75     10.71 o
   3   4   5       83.63       63.28     11.72 o
   4   4   5        5.25       10.30     26.86 o
   5   4   5       25.51       59.79     23.25 o
   6   4   5       24.05      118.86     41.84 o
   7   4   5       59.65       66.10     49.26 o
   8   4   5       13.84      -43.30     61.88 o
   9   4   5       15.67       44.96     82.29 o
  -8   5   5       17.99       42.73     60.79 o
  -7   5   5       20.68       20.16     42.67 o
  -6   5   5        2.40      -23.13     23.13 o
  -5   5   5       51.72       51.01     20.16 o
  -4   5   5      316.93      302.24     21.52 o
  -3   5   5        8.41        4.98     15.24 o
  -2   5   5       53.39       55.76     15.23 o
  -1   5   5      113.60      151.61     14.07 o
   0   5   5     1314.19     1212.06     26.86 o
   1   5   5      613.37      576.16     27.89 o
   2   5   5      291.57      333.69     19.61 o
   3   5   5      224.41      186.73     23.32 o
   4   5   5      124.32      156.62     23.93 o
   5   5   5       33.20       16.65     31.94 o
   6   5   5        7.81       38.26     28.52 o
   7   5   5       11.33       39.16     51.33 o
   8   5   5       32.74       53.81     64.40 o
  -7   6   5        0.57       32.67     37.31 o
  -6   6   5       41.69       47.27     35.45 o
  -5   6   5       70.67       62.70     22.93 o
  -4   6   5      290.93      315.57     28.41 o
  -3   6   5      171.90      209.54     21.78 o
  -2   6   5       78.51       59.19     19.07 o
  -1   6   5      111.19      150.65     15.90 o
   0   6   5       30.93        6.97     16.28 o
   1   6   5       33.54       31.22     16.83 o
   2   6   5       26.49       17.01     21.47 o
   3   6   5       66.51       80.46     23.21 o
   4   6   5      121.68      183.13     71.34 o
   5   6   5      138.70      127.87     30.08 o
   6   6   5       25.60       10.08     32.79 o
   7   6   5        3.59      -14.93     53.73 o
   8   6   5        5.72       57.50     71.01 o
  -7   7   5        9.04       -6.81     44.82 o
  -6   7   5        3.53       37.01     35.25 o
  -5   7   5       32.68       29.13     29.74 o
  -4   7   5       33.46       89.25     28.38 o
  -3   7   5        9.71       -0.72     21.69 o
  -2   7   5        4.62      -19.77     19.77 o
  -1   7   5       20.41        2.75     38.87 o
   0   7   5       73.05       71.68     20.80 o
   1   7   5       13.94       31.73     19.21 o
   2   7   5        7.02       -2.75     25.29 o
   3   7   5        1.27       20.66     24.68 o
   4   7   5       15.90      -14.97     26.97 o
   5   7   5       12.39      -30.76     30.76 o
   6   7   5       22.08        6.51     59.04 o
   7   7   5       17.37        8.36     41.74 o
  -6   8   5       12.84       10.03     41.56 o
  -5   8   5       32.35      -19.87     36.80 o
  -4   8   5       10.18      -31.65     32.89 o
  -3   8   5       11.39       -1.95     26.86 o
  -2   8   5       20.06       15.98     45.77 o
  -1   8   5        3.64      -24.25     24.25 o
   0   8   5        4.32        8.77     24.59 o
   1   8   5       10.47       22.73     55.86 o
   2   8   5       50.61       57.62     29.18 o
   3   8   5       50.86       32.47     30.70 o
   4   8   5       57.76      110.95     34.98 o
   5   8   5        1.33        0.64     36.42 o
   6   8   5       15.50       44.05     79.60 o
  -5   9   5        4.14       19.20     38.15 o
  -4   9   5        3.36       18.64     33.17 o
  -3   9   5       11.47       -1.24     30.89 o
  -2   9   5       30.57       25.64     31.43 o
  -1   9   5       18.96        3.15     29.12 o
   0   9   5       38.80       20.89     73.22 o
   1   9   5       67.21       28.96     35.05 o
   2   9   5       21.08       25.10     36.52 o
   3   9   5       27.57       19.13     37.66 o
   4   9   5        5.18      -40.05     40.05 o
   5   9   5        0.02      -34.45     43.14 o
  -4  10   5        3.53       62.18     41.52 o
  -3  10   5        1.92        0.85     38.55 o
  -2  10   5        1.38      -28.67     36.64 o
  -1  10   5        5.00      -20.29     57.01 o
   0  10   5        2.72      -42.28     42.28 o
   1  10   5       15.84       23.00     41.91 o
   2  10   5       18.50       23.93     55.43 o
   3  10   5        3.72       40.37     80.97 o
  -6  -8   6        0.17       51.23    135.41 o
   6  -8   6        0.13      145.60     71.82 o
  -7  -7   6       20.06       92.26     64.72 o
  -6  -7   6       39.34       48.55     46.39 o
   3  -7   6       28.30       50.64     42.89 o
   4  -7   6        7.64       50.11     47.44 o
   5  -7   6       20.53       36.60     49.99 o
   6  -7   6        5.31       44.23     56.65 o
   7  -7   6       12.91       90.86     68.58 o
  -8  -6   6        2.03      -22.13     60.66 o
  -7  -6   6       35.03       63.15     51.67 o
   1  -6   6      125.02      148.07     28.41 o
   2  -6   6      274.05      218.68     36.68 o
   3  -6   6       60.01       52.87     35.99 o
   4  -6   6      120.00      146.16     39.93 o
   5  -6   6       17.32      -41.67     41.67 o
   6  -6   6       18.90      -41.55     46.30 o
   7  -6   6       15.48       31.77     57.62 o
   8  -6   6       10.25       42.89     67.89 o
  -8  -5   6        9.86      -54.29    131.98 o
   0  -5   6      832.06      784.14     38.39 o
   1  -5   6       75.49      100.31     23.01 o
   2  -5   6      656.25      627.71     44.23 o
   3  -5   6      570.62      485.81     40.90 o
   4  -5   6       63.43       73.65     32.06 o
   5  -5   6       59.02       24.47     38.31 o
   6  -5   6       60.41       18.22     42.12 o
   7  -5   6       12.05        6.53     52.43 o
   8  -5   6        8.06      -30.31     61.84 o
  -9  -4   6       23.65        6.41     70.85 o
  -8  -4   6       12.29       11.67     89.70 o
  -3  -4   6      356.46      273.58     21.99 o
  -2  -4   6       21.14       19.36     11.77 o
  -1  -4   6      417.25      412.60     21.47 o
   0  -4   6       15.68        8.56     14.49 o
   1  -4   6       30.69       25.61     17.69 o
   2  -4   6      223.30      229.19     26.94 o
   3  -4   6      683.86      614.04     42.28 o
   4  -4   6      317.92      312.94     38.51 o
   5  -4   6      143.76      159.64     38.67 o
   6  -4   6       26.25       38.59     39.24 o
   7  -4   6       29.92       37.90     47.76 o
   8  -4   6       33.65      -25.65     56.93 o
   9  -4   6        3.32      -39.12     70.20 o
  -9  -3   6       29.35       86.84     69.14 o
  -5  -3   6       32.39       31.04     24.18 o
  -4  -3   6      255.38      243.88     26.25 o
  -3  -3   6       40.94       53.73     15.91 o
  -2  -3   6      494.55      453.71     22.12 o
  -1  -3   6     2086.02     2092.40     60.06 o
   0  -3   6     1038.93     1140.47     40.25 o
   1  -3   6      324.32      284.21     24.18 o
   2  -3   6     1768.86     1650.87     61.07 o
   3  -3   6      356.13      393.17     31.45 o
   4  -3   6      518.21      458.86     38.18 o
   5  -3   6      292.03      339.32     43.05 o
   6  -3   6        7.75       60.58     35.02 o
   7  -3   6       30.40        1.87     45.16 o
   8  -3   6       38.31      102.34     49.87 o
   9  -3   6        5.26      -64.24     64.24 o
  -9  -2   6        0.19       61.40     65.66 o
  -7  -2   6      109.83       71.74     35.18 o
  -6  -2   6       37.80       38.59     29.95 o
  -5  -2   6      332.00      348.57     30.84 o
  -4  -2   6     2169.52     2162.67     49.42 o
  -3  -2   6     3028.40     3114.97     64.12 o
  -2  -2   6      175.63      202.33     16.23 o
  -1  -2   6      530.92      474.69     22.07 o
   0  -2   6     3014.86     2903.98     82.42 o
   1  -2   6      900.81      899.10     36.03 o
   2  -2   6      916.71      931.57     40.66 o
   3  -2   6      354.50      417.88     31.29 o
   4  -2   6      228.16      297.32     33.68 o
   5  -2   6        2.19       -9.33     28.32 o
   6  -2   6       82.53       37.49     34.90 o
   7  -2   6       16.15       37.21     41.15 o
   8  -2   6       52.31       66.35     53.04 o
   9  -2   6       18.63       -5.19     64.52 o
 -10  -1   6       25.03       35.91     79.52 o
  -9  -1   6      117.23      102.34     59.27 o
  -7  -1   6       48.85      111.19     37.90 o
  -6  -1   6       19.37       11.85     26.58 o
  -5  -1   6       74.67       60.48     26.90 o
  -4  -1   6      815.44      878.64     27.94 o
  -3  -1   6      442.91      434.43     18.14 o
  -2  -1   6      273.83      271.13     12.66 o
  -1  -1   6      469.67      438.92     14.17 o
   0  -1   6      390.55      361.43     19.60 o
   1  -1   6      873.45      856.74     33.44 o
   2  -1   6      357.84      332.54     23.37 o
   3  -1   6      424.17      415.16     28.73 o
   4  -1   6       67.91       76.04     21.30 o
   5  -1   6      443.39      497.86     42.73 o
   6  -1   6       29.19       45.94     30.15 o
   7  -1   6      163.01      128.72     43.42 o
   8  -1   6       29.66       12.30     47.96 o
   9  -1   6        0.04      -15.14     61.52 o
 -10   0   6        6.08       95.12     85.74 o
  -9   0   6        0.55      -14.02     56.12 o
  -7   0   6       89.93      100.07     37.78 o
  -6   0   6        7.22      -12.30     27.63 o
  -5   0   6       28.06       35.55     23.94 o
  -4   0   6       31.57       23.45     18.50 o
  -3   0   6     4650.26     4822.62     99.56 o
  -2   0   6      755.50      688.05     38.23 o
  -1   0   6     1188.45     1270.97     22.89 o
   0   0   6     4534.72     4345.12     85.50 o
   1   0   6     1599.00     1738.92     53.81 o
   2   0   6      425.50      348.65     22.85 o
   3   0   6     1027.27      875.85     40.21 o
   4   0   6      202.13      199.12     27.03 o
   5   0   6       52.91       81.08     27.11 o
   6   0   6       73.91       76.29     31.94 o
   7   0   6        3.16      -34.98     34.98 o
   8   0   6        0.04      -11.56     46.75 o
   9   0   6        1.22      -60.91     60.91 o
  -9   1   6      117.88      133.06     87.22 o
  -8   1   6      153.61      269.32     46.98 o
  -7   1   6       49.11       84.24     40.38 o
  -6   1   6       18.32        9.17     29.70 o
  -5   1   6       76.95       60.10     25.12 o
  -4   1   6      825.80      782.97     43.46 o
  -3   1   6      464.04      475.17     56.65 o
  -2   1   6      264.47      264.63     11.69 o
  -1   1   6      475.50      465.71     10.42 o
   0   1   6      409.80      417.88      9.35 o
   1   1   6      867.56      907.09     16.42 o
   2   1   6      356.70      397.51     23.54 o
   3   1   6      426.96      511.13     30.15 o
   4   1   6       72.49       63.42     21.83 o
   5   1   6      445.37      466.53     40.78 o
   6   1   6       29.27       44.84     30.88 o
   7   1   6      162.96      120.97     41.27 o
   8   1   6       29.19      -18.22     47.84 o
   9   1   6        0.03      -28.57     59.73 o
  -9   2   6        0.16      -27.31     80.14 o
  -8   2   6        9.07       15.09     54.68 o
  -7   2   6      108.92      146.81     44.39 o
  -6   2   6       36.79       45.33     33.07 o
  -5   2   6      328.43      296.43     38.63 o
  -4   2   6     2157.20     2108.36     43.81 o
  -3   2   6     3028.39     3125.55     55.89 o
  -2   2   6      176.23      195.93     11.32 o
  -1   2   6      513.70      494.73     12.62 o
   0   2   6     3025.50     2880.16     42.45 o
   1   2   6      885.36      926.48     20.70 o
   2   2   6      924.93      944.59     22.43 o
   3   2   6      352.64      340.75     15.76 o
   4   2   6      222.68      296.67     28.53 o
   5   2   6        2.38      -13.88     24.59 o
   6   2   6       81.81       65.74     32.34 o
   7   2   6       15.20       45.57     38.59 o
   8   2   6       52.21       72.35     49.75 o
  -8   3   6       48.25      127.13     57.58 o
  -7   3   6       91.91       82.45     56.32 o
  -6   3   6      156.60      150.02     26.60 o
  -5   3   6       34.29       40.85     16.68 o
  -4   3   6      250.78      274.70     18.03 o
  -3   3   6       43.01       48.78     12.88 o
  -2   3   6      489.84      442.34     25.09 o
  -1   3   6     2087.96     2049.90     37.74 o
   0   3   6     1051.90     1124.24     21.91 o
   1   3   6      328.36      324.02     11.38 o
   2   3   6     1762.03     1687.33     29.48 o
   3   3   6      355.55      423.07     20.79 o
   4   3   6      509.79      529.93     21.85 o
   5   3   6      290.29      289.43     24.01 o
   6   3   6        7.64       10.44     33.78 o
   7   3   6       28.95       73.33     45.16 o
   8   3   6       39.53      -35.83     56.12 o
   9   3   6        5.28      134.36     80.39 o
  -8   4   6       12.02       50.97     57.66 o
  -7   4   6       42.26      -32.26     32.26 o
  -6   4   6       42.65       26.78     22.05 o
  -5   4   6      170.92      198.95     20.31 o
  -4   4   6      125.03      128.61     16.97 o
  -3   4   6      358.58      398.31     20.22 o
  -2   4   6       21.85       -4.88     10.83 o
  -1   4   6      419.54      397.05     15.96 o
   0   4   6       18.44       22.27      8.36 o
   1   4   6       26.82       26.73      8.36 o
   2   4   6      223.52      223.12     11.83 o
   3   4   6      698.01      723.07     33.59 o
   4   4   6      320.56      249.47     25.40 o
   5   4   6      143.54      132.08     26.10 o
   6   4   6       24.98      -33.84     33.84 o
   7   4   6       29.13       56.20     49.99 o
   8   4   6       33.79      -29.09     62.98 o
   9   4   6        3.45       94.14     81.44 o
  -7   5   6       17.06       32.56     33.30 o
  -6   5   6        1.99        9.69     41.21 o
  -5   5   6       18.96       14.79     18.69 o
  -4   5   6      150.19      181.04     19.72 o
  -3   5   6      321.99      325.85     20.91 o
  -2   5   6      114.78      103.87     15.81 o
  -1   5   6      123.75       99.88     13.11 o
   0   5   6      823.72      863.05     22.27 o
   1   5   6       79.45      122.79     13.68 o
   2   5   6      653.59      658.58     26.72 o
   3   5   6      570.88      455.88     44.54 o
   4   5   6       64.52       60.86     21.93 o
   5   5   6       60.16       49.64     26.84 o
   6   5   6       59.75       45.58     29.25 o
   7   5   6       11.99       -5.92     44.92 o
   8   5   6        7.76        6.61     62.69 o
  -7   6   6       34.22      -31.74     35.02 o
  -6   6   6        0.79       10.93     25.52 o
  -5   6   6       40.86        6.46     21.91 o
  -4   6   6      123.71      142.66     21.17 o
  -3   6   6      187.47      232.63     42.00 o
  -2   6   6       41.18       21.01     14.68 o
  -1   6   6       36.60       29.07     14.44 o
   0   6   6      281.77      263.55     32.56 o
   1   6   6      127.71      104.14     18.15 o
   2   6   6      274.89      278.91     39.79 o
   3   6   6       60.78       87.08     43.54 o
   4   6   6      122.79      102.37     26.69 o
   5   6   6       17.45       10.35     27.53 o
   6   6   6       19.10        2.21     32.24 o
   7   6   6       15.98       -0.32     59.00 o
   8   6   6        9.75       58.84     76.41 o
  -7   7   6       20.32      -35.87     59.00 o
  -6   7   6       39.58       23.17     34.82 o
  -5   7   6       18.52       30.37     32.36 o
  -4   7   6       21.52       16.83     22.51 o
  -3   7   6       30.76       -2.43     18.93 o
  -2   7   6       22.86       30.14     22.03 o
  -1   7   6      113.82      149.16     22.86 o
   0   7   6      109.23       95.52     22.53 o
   1   7   6       67.76       60.68     24.73 o
   2   7   6       60.49       66.16     27.03 o
   3   7   6       28.49       53.16     27.22 o
   4   7   6        8.17        0.72     40.90 o
   5   7   6       19.69       44.27     32.60 o
   6   7   6        5.18        8.25     44.90 o
   7   7   6       13.10      -20.12     57.80 o
  -6   8   6        0.16      -30.40     35.61 o
  -5   8   6       11.92       55.18     31.18 o
  -4   8   6       55.72       68.14     29.02 o
  -3   8   6       59.63      133.12     28.77 o
  -2   8   6        4.81       -9.39     27.24 o
  -1   8   6        5.96       -9.34     24.33 o
   0   8   6       34.62      -14.29     37.93 o
   1   8   6       72.39       65.34     30.91 o
   2   8   6       12.37       43.30     30.52 o
   3   8   6       41.45       74.45     35.04 o
   4   8   6       24.69       26.85     34.13 o
   5   8   6       14.61       -4.42     51.47 o
   6   8   6        0.08        9.08     42.73 o
  -5   9   6        3.28      -14.80     38.00 o
  -4   9   6        1.95       13.23     33.38 o
  -3   9   6       14.68       -3.68     32.02 o
  -2   9   6       15.30        0.97     30.91 o
  -1   9   6        2.81      -28.79     29.34 o
   0   9   6        1.49      -32.93     34.00 o
   1   9   6       16.57       12.69     34.45 o
   2   9   6       14.89      -15.33     41.05 o
   3   9   6       10.69       27.35     43.58 o
   4   9   6        5.40       45.48     46.77 o
   5   9   6        0.11      -41.86     41.86 o
  -4  10   6        2.28       34.49     46.95 o
  -3  10   6        6.19       19.07     39.68 o
  -2  10   6        2.89       -6.78     36.13 o
  -1  10   6        6.47       42.39     45.71 o
   0  10   6       10.04        3.44     41.76 o
   1  10   6        1.44       -0.19     75.92 o
   2  10   6       13.25       -3.61     43.42 o
   3  10   6        3.76       10.67     45.25 o
  -6  -8   7       11.23       12.12     58.68 o
   6  -8   7        5.18      -26.25     65.53 o
  -7  -7   7        4.75      129.98    114.41 o
  -6  -7   7       12.29        1.80     76.37 o
   3  -7   7       74.75      107.21     43.95 o
   4  -7   7       98.75      115.32     48.25 o
   5  -7   7       53.01       80.14     53.44 o
   6  -7   7       20.95      132.69     59.41 o
   7  -7   7        6.77       19.48     71.46 o
  -8  -6   7       38.43       17.69     70.08 o
  -7  -6   7       18.15       35.53     64.40 o
   1  -6   7      224.89      296.47     34.21 o
   2  -6   7      141.61       91.34     33.07 o
   3  -6   7       18.93       17.73     34.17 o
   4  -6   7       37.66      -11.12     35.83 o
   5  -6   7       53.84       14.41     43.62 o
   6  -6   7        0.30        8.36     49.26 o
   7  -6   7       14.19        3.33     57.50 o
   8  -6   7        4.96       39.40     70.36 o
  -8  -5   7        8.54       -2.01     63.37 o
   0  -5   7      357.44      347.96     28.08 o
   1  -5   7      151.29      164.91     25.36 o
   2  -5   7       23.58      -24.39     24.39 o
   3  -5   7      113.58       65.41     29.66 o
   4  -5   7       35.82        6.65     31.25 o
   5  -5   7       23.24       12.34     36.32 o
   6  -5   7        3.70       16.92     41.76 o
   7  -5   7       14.85       36.12     50.16 o
   8  -5   7       15.32      -36.48     63.55 o
  -9  -4   7        4.97      -80.44     91.36 o
  -3  -4   7       24.48       30.68     16.31 o
  -2  -4   7      421.90      354.62     21.10 o
   0  -4   7      868.46      897.28     38.14 o
   1  -4   7      443.23      413.42     30.07 o
   2  -4   7      659.34      525.62     37.78 o
   3  -4   7      343.30      361.64     36.32 o
   4  -4   7       34.41       13.11     25.56 o
   5  -4   7       15.58       19.72     32.99 o
   6  -4   7       19.65       62.00     41.23 o
   7  -4   7       13.17       42.36     47.27 o
   8  -4   7       25.96       14.69     59.65 o
   9  -4   7       19.23        6.82     76.94 o
  -9  -3   7       27.56       65.37     74.20 o
  -5  -3   7       20.41       13.72     23.45 o
  -4  -3   7      872.32      797.86     38.27 o
  -3  -3   7      385.34      314.53     25.12 o
  -2  -3   7      179.70      188.81     16.96 o
  -1  -3   7     1085.80     1091.20     37.45 o
   0  -3   7      833.89      801.31     33.27 o
   1  -3   7      262.89      276.99     22.48 o
   2  -3   7     1179.98     1197.36     50.24 o
   3  -3   7       52.82       94.87     23.54 o
   4  -3   7      109.32       99.42     28.49 o
   5  -3   7      128.50      133.42     35.63 o
   6  -3   7        0.03      -21.34     35.55 o
   7  -3   7       38.21       39.36     45.61 o
   8  -3   7        2.58      -52.59     52.59 o
   9  -3   7        7.33       68.01     68.98 o
  -9  -2   7       30.69       82.19     68.91 o
  -7  -2   7       59.39       49.47     37.41 o
  -6  -2   7       41.03       61.52     27.80 o
  -5  -2   7        2.76        5.07     24.27 o
  -4  -2   7      234.44      223.50     20.21 o
  -3  -2   7      208.29      224.06     17.04 o
  -2  -2   7      102.29       86.88     13.80 o
  -1  -2   7     1726.61     1643.68     52.63 o
   0  -2   7      802.17      756.75     30.35 o
   1  -2   7      320.46      276.75     22.20 o
   2  -2   7      175.22      173.27     21.39 o
   3  -2   7      989.12      957.42     44.39 o
   4  -2   7      508.90      574.11     41.19 o
   5  -2   7      300.95      337.86     39.56 o
   6  -2   7       20.54       58.23     35.02 o
   7  -2   7       47.44       31.81     37.33 o
   8  -2   7       27.40      -50.97     50.97 o
   9  -2   7        4.29       27.11     65.17 o
 -10  -1   7       38.00      155.71    101.51 o
  -9  -1   7       21.73      -21.77     60.43 o
  -7  -1   7        0.62       39.56     34.25 o
  -6  -1   7       63.12       58.27     27.92 o
  -5  -1   7      284.93      308.41     22.61 o
  -4  -1   7      463.56      451.59     20.30 o
  -3  -1   7     1375.20     1523.16     37.70 o
  -2  -1   7      978.24     1079.64     26.72 o
  -1  -1   7     1170.68     1275.47     29.70 o
   0  -1   7     1047.54     1052.90     35.79 o
   1  -1   7     2220.30     2278.98     69.55 o
   2  -1   7       69.61       87.45     15.91 o
   3  -1   7     1417.81     1404.59     54.50 o
   4  -1   7      630.68      634.57     38.47 o
   5  -1   7      224.28      223.39     34.05 o
   6  -1   7       35.79       59.04     33.76 o
   7  -1   7       15.35      -33.76     33.76 o
   8  -1   7        2.18       -4.38     48.86 o
   9  -1   7        3.43      -27.03     60.10 o
 -10   0   7        2.98      -16.48     82.39 o
  -9   0   7        9.41       12.13    117.90 o
  -8   0   7       26.21       58.60     46.99 o
  -7   0   7       47.81      157.65     39.56 o
  -6   0   7       42.29       30.11     27.67 o
  -5   0   7      381.67      397.55     36.20 o
  -4   0   7     1442.27     1476.78     41.07 o
  -3   0   7      224.87      211.34     19.38 o
  -2   0   7     7917.45     7924.73    154.09 o
  -1   0   7     1018.68      901.63     28.79 o
   0   0   7     4899.77     4745.15     93.83 o
   1   0   7     1336.70     1386.74     46.58 o
   2   0   7       55.99       27.51     13.76 o
   3   0   7      507.59      563.60     32.99 o
   4   0   7      465.51      483.09     35.26 o
   5   0   7      145.92      183.05     31.69 o
   6   0   7       99.81       60.62     32.75 o
   7   0   7       63.09       23.66     39.65 o
   8   0   7       31.46       79.41     49.22 o
   9   0   7        1.91       18.14     64.84 o
  -9   1   7       20.82      -43.30     82.01 o
  -8   1   7       46.02       63.47     45.85 o
  -7   1   7        0.60       -6.17     36.12 o
  -6   1   7       63.22       69.15     28.85 o
  -5   1   7      283.14      331.65     35.59 o
  -4   1   7      476.77      465.32     32.38 o
  -3   1   7     1414.21     1550.93     32.68 o
  -2   1   7      969.92     1024.69     26.93 o
  -1   1   7     1195.64     1266.59     20.70 o
   0   1   7     1033.66     1015.29     17.26 o
   1   1   7     2210.51     2264.51     34.24 o
   2   1   7       74.69       99.34     15.46 o
   3   1   7     1396.47     1358.29     52.31 o
   4   1   7      630.73      607.95     37.05 o
   5   1   7      224.22      318.10     35.51 o
   6   1   7       37.34       19.48     31.49 o
   7   1   7       14.85      -17.16     37.74 o
   8   1   7        2.27       44.07     47.40 o
   9   1   7        3.60       19.76     56.28 o
  -8   2   7       44.10       39.75     29.96 o
  -7   2   7       63.79       77.75     39.12 o
  -6   2   7       41.53       28.77     33.23 o
  -5   2   7        3.19       19.23     33.60 o
  -4   2   7      225.84      219.50     15.25 o
  -3   2   7      211.82      289.93     14.49 o
  -2   2   7      105.39       90.41      8.47 o
  -1   2   7     1754.78     1725.21     28.16 o
   0   2   7      795.73      751.79     15.53 o
   1   2   7      327.87      336.65     11.02 o
   2   2   7      182.03      190.78     15.89 o
   3   2   7      995.26      948.80     24.97 o
   4   2   7      507.77      557.96     35.75 o
   5   2   7      297.94      282.43     32.50 o
   6   2   7       19.92       28.32     31.37 o
   7   2   7       47.11       57.05     37.09 o
   8   2   7       28.13       -9.86     46.46 o
  -8   3   7       33.05       59.95     36.99 o
  -7   3   7        2.95      -11.72     29.30 o
  -6   3   7       35.46       18.57     22.34 o
  -5   3   7       22.80       16.65     16.49 o
  -4   3   7      881.58      762.83     25.05 o
  -3   3   7      388.20      349.53     18.92 o
  -2   3   7      182.19      198.08     21.80 o
  -1   3   7     1077.60     1083.23     25.97 o
   0   3   7      836.87      776.22     17.82 o
   1   3   7      263.27      264.12     11.40 o
   2   3   7     1165.78     1181.15     23.45 o
   3   3   7       55.14       79.07     12.09 o
   4   3   7      113.61      140.63     15.96 o
   5   3   7      130.80      142.03     23.29 o
   6   3   7        0.10      -16.74     22.82 o
   7   3   7       38.51       73.08     47.07 o
   8   3   7        2.68      -24.27     57.62 o
   9   3   7        7.09       65.94     79.74 o
  -7   4   7       20.85        4.66     32.36 o
  -6   4   7       16.42       12.17     20.26 o
  -5   4   7       84.84       97.23     18.83 o
  -4   4   7      113.71      134.70     21.42 o
  -3   4   7       21.27        8.31     12.75 o
  -2   4   7      415.73      374.61     16.58 o
  -1   4   7      929.32      854.85     21.51 o
   0   4   7      886.40      901.60     21.26 o
   1   4   7      447.70      451.54     14.77 o
   2   4   7      664.82      570.11     22.48 o
   3   4   7      344.48      384.91     23.61 o
   4   4   7       32.44       52.78     15.21 o
   5   4   7       15.68       29.00     36.18 o
   6   4   7       19.65      -37.62     37.62 o
   7   4   7       14.00       73.33     51.25 o
   8   4   7       25.73       62.57     63.79 o
   9   4   7       19.04       51.29     81.77 o
  -7   5   7        9.70        9.53     31.70 o
  -6   5   7       50.37       48.41     24.51 o
  -5   5   7       32.60       55.88     22.59 o
  -4   5   7      272.63      316.02     23.02 o
  -3   5   7      392.64      419.99     32.05 o
  -2   5   7      262.07      262.29     16.55 o
  -1   5   7      458.10      439.84     18.77 o
   0   5   7      360.06      381.71     17.15 o
   1   5   7      151.78      160.94     19.57 o
   2   5   7       24.05       39.04     14.44 o
   3   5   7      112.82      102.10     23.84 o
   4   5   7       34.70       48.89     42.06 o
   5   5   7       22.41        0.97     25.61 o
   6   5   7        3.88       22.27     30.77 o
   7   5   7       15.42        4.46     52.02 o
   8   5   7       15.22       73.04     65.45 o
  -7   6   7       18.36       44.15     54.66 o
  -6   6   7        7.88       26.22     25.96 o
  -5   6   7       42.06       34.43     23.52 o
  -4   6   7       32.92       39.82     18.38 o
  -3   6   7        0.35       -2.31     15.13 o
  -2   6   7        6.62       14.80     15.08 o
  -1   6   7       79.52       42.40     14.86 o
   0   6   7      340.10      337.05     23.83 o
   1   6   7      226.39      250.26     20.70 o
   2   6   7      140.74      138.44     18.64 o
   3   6   7       19.28       20.31     23.04 o
   4   6   7       37.30       34.12     24.80 o
   5   6   7       52.48       19.97     28.37 o
   6   6   7        0.31      -24.63     33.27 o
   7   6   7       14.16      -56.36     56.36 o
   8   6   7        5.19       64.93     74.75 o
  -7   7   7        4.73       10.47     46.88 o
  -6   7   7       12.36       -0.48     35.04 o
  -5   7   7       50.16       28.21     23.22 o
  -4   7   7       69.97       81.64     20.56 o
  -3   7   7       45.02       37.95     19.84 o
  -2   7   7       17.72       25.66     22.25 o
  -1   7   7       24.76        5.72     24.19 o
   0   7   7       51.75       22.72     20.80 o
   1   7   7       45.52       32.82     19.08 o
   2   7   7        4.86       -2.56     26.02 o
   3   7   7       75.02       13.33     25.95 o
   4   7   7       99.10      104.10     30.55 o
   5   7   7       53.09        9.13     35.73 o
   6   7   7       21.14       -5.21     47.21 o
   7   7   7        6.66       22.24     43.83 o
  -6   8   7       11.09      -28.95     56.20 o
  -5   8   7        4.28      -32.75     32.75 o
  -4   8   7        2.69       44.57     29.15 o
  -3   8   7       12.39        9.67     26.39 o
  -2   8   7       10.05        6.28     32.86 o
  -1   8   7        0.57       23.01     25.00 o
   0   8   7       64.58       69.31     26.16 o
   1   8   7       57.00       80.91     30.67 o
   2   8   7       20.49      -29.42     29.42 o
   3   8   7       10.80       47.14     32.72 o
   4   8   7        2.83       21.27     45.37 o
   5   8   7        2.56       22.46     64.30 o
   6   8   7        5.11      -13.32     43.10 o
  -5   9   7        3.55       -9.56     40.06 o
  -4   9   7        3.45      -13.10     33.40 o
  -3   9   7        2.19       -3.22     33.41 o
  -2   9   7       11.45       21.64     38.84 o
  -1   9   7       17.82       17.83     34.99 o
   0   9   7       10.48       -0.82     33.74 o
   1   9   7       25.28      -19.21     35.60 o
   2   9   7       24.59       32.92     45.67 o
   3   9   7       13.61       55.54     36.95 o
   4   9   7       24.48       71.57     41.59 o
   5   9   7        0.13       64.40     44.30 o
  -3  10   7        1.21       46.92     61.27 o
  -2  10   7        3.11       32.92     36.38 o
  -1  10   7       12.62       40.82     45.30 o
   0  10   7       22.11      -34.47     40.79 o
   1  10   7       29.81       68.59     42.87 o
   2  10   7        5.04      -49.49     49.49 o
   3  10   7        1.61      -32.33     44.98 o
  -6  -8   8       10.90      -39.08     75.09 o
   6  -8   8        2.04      -66.87     72.39 o
  -7  -7   8       15.94       73.18     63.82 o
   3  -7   8        0.25        0.73     42.40 o
   4  -7   8       18.63       16.56     44.60 o
   5  -7   8        0.01      -10.51     48.98 o
   6  -7   8        1.23       25.36     58.56 o
   7  -7   8        6.09      -10.92     68.66 o
  -8  -6   8        7.54      170.76     75.40 o
   1  -6   8       77.61       94.51     30.07 o
   2  -6   8      110.84      135.09     34.00 o
   3  -6   8      198.29      230.77     39.48 o
   4  -6   8       52.63       58.15     43.26 o
   5  -6   8       32.22       83.02     44.84 o
   6  -6   8       14.57      -11.48     51.70 o
   7  -6   8       14.77       47.19     60.83 o
   8  -6   8       11.92      -46.30     71.50 o
  -1  -5   8      117.62      121.98     19.56 o
   0  -5   8      293.21      269.73     26.70 o
   1  -5   8      348.28      373.04     32.50 o
   2  -5   8       69.10       48.57     27.39 o
   3  -5   8      272.14      302.51     38.39 o
   4  -5   8      271.19      315.13     43.05 o
   5  -5   8       31.76       -3.53     37.49 o
   6  -5   8       15.77       12.05     44.07 o
   7  -5   8       18.38       10.67     52.96 o
   8  -5   8        2.33      -63.95     63.95 o
  -9  -4   8       25.04       70.94    121.47 o
  -3  -4   8      422.46      381.60     26.50 o
  -2  -4   8      138.69      157.49     17.33 o
  -1  -4   8      539.62      541.32     27.31 o
   0  -4   8      783.50      757.56     34.29 o
   1  -4   8      433.75      422.83     31.12 o
   2  -4   8      254.67      273.05     28.77 o
   3  -4   8       72.63       27.11     24.79 o
   4  -4   8      137.52       74.87     31.16 o
   5  -4   8      193.53      205.37     40.01 o
   6  -4   8       42.17       68.82     40.74 o
   7  -4   8       45.07        9.21     48.25 o
   8  -4   8        2.02       25.52     59.57 o
   9  -4   8        1.85      -20.25     75.72 o
  -9  -3   8        2.77      -75.63     75.63 o
  -5  -3   8       22.77       25.12     25.97 o
  -4  -3   8     1624.72     1531.32     55.84 o
  -3  -3   8     1164.28     1092.46     40.94 o
  -2  -3   8      986.27     1065.76     39.32 o
  -1  -3   8       26.94       49.59     13.59 o
   0  -3   8       15.91        7.06     14.89 o
   1  -3   8      294.72      258.61     23.17 o
   2  -3   8      165.04      204.07     24.47 o
   3  -3   8      524.54      554.63     39.00 o
   4  -3   8      139.52      121.70     30.27 o
   5  -3   8       26.46       40.38     30.60 o
   6  -3   8       30.84       63.63     38.02 o
   7  -3   8       40.43       40.25     46.83 o
   8  -3   8       64.59       99.99     55.59 o
   9  -3   8       14.95       40.62     70.73 o
  -9  -2   8       42.03       73.99    107.92 o
  -7  -2   8       61.48       47.72     37.70 o
  -6  -2   8       39.09       30.72     28.65 o
  -5  -2   8      211.95      261.90     29.87 o
  -4  -2   8      407.77      388.61     19.09 o
  -3  -2   8      417.54      376.30     16.13 o
  -2  -2   8       97.30      107.78     15.91 o
  -1  -2   8     2533.64     2454.32     74.71 o
   0  -2   8      652.76      609.57     27.63 o
   1  -2   8      262.63      296.02     23.17 o
   2  -2   8     1275.70     1323.31     51.70 o
   3  -2   8      810.21      778.75     43.30 o
   4  -2   8      123.54      129.69     27.84 o
   5  -2   8      263.29      282.35     37.90 o
   6  -2   8        5.36       -1.99     33.88 o
   7  -2   8       13.93      -27.19     40.74 o
   8  -2   8        9.99      -11.00     51.70 o
   9  -2   8        3.50       31.37     60.87 o
  -9  -1   8        3.36       66.37     68.74 o
  -8  -1   8        1.28       13.23     42.40 o
  -7  -1   8      108.41      102.66     34.98 o
  -6  -1   8      160.95      138.37     31.77 o
  -5  -1   8      179.75      222.82     20.44 o
  -4  -1   8      222.14      258.02     17.40 o
  -3  -1   8      988.96     1013.02     28.57 o
  -2  -1   8      413.12      387.95     15.91 o
  -1  -1   8     1229.28     1193.90     28.68 o
   0  -1   8      637.42      627.47     26.98 o
   1  -1   8     2945.72     3034.60     89.19 o
   2  -1   8     1837.94     1939.58     65.66 o
   3  -1   8       23.78       15.66     18.46 o
   4  -1   8      166.04      171.57     29.09 o
   5  -1   8        2.49      -18.63     27.03 o
   6  -1   8       58.19       14.16     33.15 o
   7  -1   8       43.57       48.17     42.04 o
   8  -1   8       53.19      187.31     53.44 o
   9  -1   8       10.94      -38.14     60.58 o
 -10   0   8        2.70       67.54     86.61 o
  -9   0   8      128.83      317.94     71.19 o
  -8   0   8      125.94      115.45     46.06 o
  -7   0   8        0.35      -33.68     33.68 o
  -6   0   8      138.00      149.30     23.61 o
  -5   0   8       33.89       26.62     36.01 o
  -4   0   8       18.69       27.45     14.28 o
  -3   0   8      320.74      277.53     16.54 o
  -2   0   8      236.05      191.32     13.22 o
  -1   0   8     4600.02     4604.44     92.24 o
   0   0   8     1362.32     1268.38     30.66 o
   1   0   8      178.86      178.99     16.31 o
   2   0   8      817.46      838.32     37.05 o
   3   0   8     1646.68     1567.84     59.29 o
   4   0   8     1332.43     1347.94     57.09 o
   5   0   8      403.80      420.27     41.03 o
   6   0   8       26.81       23.66     33.44 o
   7   0   8       89.44      128.23     44.56 o
   8   0   8       10.58      -18.79     47.31 o
   9   0   8        0.70      -59.29     59.29 o
  -9   1   8        3.49      -81.46     81.46 o
  -8   1   8        1.45       19.96     40.98 o
  -7   1   8      107.43      132.16     39.24 o
  -6   1   8      157.77      152.49     37.66 o
  -5   1   8      177.78      236.05     32.22 o
  -4   1   8      211.01      202.26     18.83 o
  -3   1   8      972.74      989.79     24.85 o
  -2   1   8      416.53      399.33     14.86 o
  -1   1   8     1226.81     1131.47     21.57 o
   0   1   8      640.31      620.57     12.63 o
   1   1   8     2956.19     3000.63     51.36 o
   2   1   8     1833.00     1957.23     64.03 o
   3   1   8       23.74       13.03     15.87 o
   4   1   8      160.90      175.54     25.36 o
   5   1   8        2.20      -19.32     23.29 o
   6   1   8       58.99       61.23     31.98 o
   7   1   8       42.82        4.91     38.10 o
   8   1   8       52.69       13.11     48.37 o
   9   1   8       10.94       21.10     60.67 o
  -8   2   8       26.19       25.38     29.46 o
  -7   2   8       60.68       92.07     41.71 o
  -6   2   8       37.91       -5.36     31.98 o
  -5   2   8      216.19      264.08     23.52 o
  -4   2   8      408.13      392.52     18.59 o
  -3   2   8      410.31      398.31     14.68 o
  -2   2   8       98.07       95.00      9.68 o
  -1   2   8     2551.83     2581.98     39.24 o
   0   2   8      661.07      626.73     14.36 o
   1   2   8      262.70      262.30     10.48 o
   2   2   8     1258.03     1328.41     28.94 o
   3   2   8      817.78      828.46     23.53 o
   4   2   8      125.97      116.75     24.67 o
   5   2   8      264.83      263.03     31.77 o
   6   2   8        5.77      -13.51     31.85 o
   7   2   8       13.21       96.82     38.71 o
   8   2   8        9.99      -26.21     49.18 o
  -8   3   8        4.48       20.94     52.79 o
  -7   3   8      169.24      233.81     33.47 o
  -6   3   8      149.13      153.43     25.38 o
  -5   3   8       20.88       40.99     17.71 o
  -4   3   8     1624.97     1490.77     36.05 o
  -3   3   8     1170.64     1037.64     24.03 o
  -2   3   8      978.58     1086.89     23.21 o
  -1   3   8       26.97       23.75      7.75 o
   0   3   8       13.16       28.40      9.17 o
   1   3   8      296.83      280.28     11.61 o
   2   3   8      163.94      199.94     11.28 o
   3   3   8      530.08      556.76     27.63 o
   4   3   8      138.93      159.21     16.54 o
   5   3   8       26.64        0.79     37.17 o
   6   3   8       30.17       14.58     23.88 o
   7   3   8       40.15       91.79     47.19 o
   8   3   8       64.11       95.16     63.71 o
   9   3   8       15.56       -7.02     80.75 o
  -9   4   8       24.41       59.49     70.93 o
  -8   4   8       37.32      -31.33     57.78 o
  -7   4   8       15.62       85.90     32.95 o
  -6   4   8       65.12       35.44     21.63 o
  -5   4   8       17.34       16.85     18.22 o
  -4   4   8      304.15      321.79     20.58 o
  -3   4   8      429.81      429.17     18.67 o
  -2   4   8      136.18      148.81     12.71 o
  -1   4   8      532.81      546.23     17.53 o
   0   4   8      799.20      720.39     19.29 o
   1   4   8      435.47      424.38     17.01 o
   2   4   8      252.28      261.41     13.36 o
   3   4   8       70.49       70.39     13.62 o
   4   4   8      136.73      137.45     23.32 o
   5   4   8      189.82      207.54     34.17 o
   6   4   8       42.65       79.01     41.03 o
   7   4   8       44.90       -5.92     51.05 o
   8   4   8        2.02       56.45     65.37 o
   9   4   8        1.97       74.87     82.29 o
  -8   5   8        2.31       74.02     58.68 o
  -7   5   8        3.20      -14.52     31.43 o
  -6   5   8        8.09        9.72     22.21 o
  -5   5   8       20.51        8.61     19.05 o
  -4   5   8       43.18       59.64     21.75 o
  -3   5   8        7.10       -1.82     12.94 o
  -2   5   8       46.17       34.91     13.14 o
  -1   5   8      116.28      104.37     13.61 o
   0   5   8      300.04      308.94     15.58 o
   1   5   8      345.71      369.37     16.34 o
   2   5   8       68.98      107.39     15.45 o
   3   5   8      277.57      297.45     27.30 o
   4   5   8      272.55      216.48     31.02 o
   5   5   8       31.55       38.94     26.63 o
   6   5   8       16.10        1.75     30.15 o
   7   5   8       18.51      -49.67     50.72 o
   8   5   8        2.13       74.83     63.87 o
  -8   6   8        7.49       51.90     71.62 o
  -7   6   8       16.82       38.98     33.62 o
  -6   6   8       37.93       41.41     26.45 o
  -5   6   8       54.54       32.60     22.79 o
  -4   6   8       43.80       52.36     17.46 o
  -3   6   8       30.74       18.93     16.40 o
  -2   6   8       38.07       70.93     16.41 o
  -1   6   8      230.76      195.87     17.13 o
   0   6   8      280.75      325.13     23.58 o
   1   6   8       76.99       85.96     19.96 o
   2   6   8      106.29      106.17     24.26 o
   3   6   8      199.42      265.03     73.08 o
   4   6   8       53.56       51.89     25.97 o
   5   6   8       32.72       84.92     28.56 o
   6   6   8       14.58       43.61     31.76 o
   7   6   8       14.69        2.35     58.80 o
   8   6   8       12.00      100.27     70.36 o
  -7   7   8       16.08        8.04     46.04 o
  -6   7   8        6.21      -16.41     29.85 o
  -5   7   8       12.60        6.24     23.61 o
  -4   7   8       86.94       75.83     22.79 o
  -3   7   8      136.98      130.81     21.01 o
  -2   7   8       31.92       23.56     21.53 o
  -1   7   8       29.04       35.55     21.00 o
   0   7   8       68.15       56.59     21.56 o
   1   7   8       38.45        0.03     19.23 o
   2   7   8       33.74       51.72     32.16 o
   3   7   8        0.19      -17.11     27.15 o
   4   7   8       18.77       24.07     30.87 o
   5   7   8        0.02       -6.09     36.38 o
   6   7   8        1.10       48.43     37.29 o
   7   7   8        5.96       42.78     44.06 o
  -6   8   8       10.70       34.80     45.85 o
  -5   8   8       15.34       36.01     33.23 o
  -4   8   8        2.91       35.11     29.08 o
  -3   8   8        4.70      -10.53     26.44 o
  -2   8   8       26.62       20.64     24.94 o
  -1   8   8       18.30       11.06     24.95 o
   0   8   8       80.35       33.64     25.99 o
   1   8   8        2.22      -27.52     27.52 o
   2   8   8        2.55       -1.38     30.54 o
   3   8   8       20.32       13.15     29.76 o
   4   8   8        6.83       41.71     35.63 o
   5   8   8        4.25      -22.21     38.18 o
   6   8   8        1.91      -43.51     43.69 o
  -5   9   8        5.27      -35.21     47.27 o
  -4   9   8        0.08      -10.61     53.45 o
  -3   9   8        3.98      -31.79     31.79 o
  -2   9   8       45.43       75.40     32.41 o
  -1   9   8       15.74       10.27     30.96 o
   0   9   8       25.45       46.29     49.26 o
   1   9   8       12.32       73.76     36.79 o
   2   9   8        0.31      -12.17     35.61 o
   3   9   8       16.48       49.70     40.18 o
   4   9   8       11.28       70.79     42.40 o
   5   9   8        6.75       -3.02     43.78 o
  -3  10   8        4.81      -13.16     40.04 o
  -2  10   8       16.53       41.71     37.78 o
  -1  10   8        7.82       17.77     91.42 o
   0  10   8        6.01       -9.33     41.90 o
   1  10   8       13.52      -30.79     41.56 o
   2  10   8       13.85      -21.98     42.30 o
   3  10   8        8.79      -40.45     44.75 o
  -6  -8   9        7.88      -25.11     58.10 o
   6  -8   9        3.31       43.87     72.43 o
  -7  -7   9       22.32       -0.03     63.67 o
   3  -7   9       33.68       56.28     43.54 o
   4  -7   9        4.28      -29.09     45.12 o
   5  -7   9       18.34       46.87     53.52 o
   6  -7   9        9.98        9.21     61.52 o
   7  -7   9        5.60       59.49     67.56 o
  -8  -6   9        0.02      -32.77     76.52 o
   1  -6   9       17.03       61.96     28.97 o
   2  -6   9       41.92       24.96     30.96 o
   3  -6   9       31.16       64.48     34.69 o
   4  -6   9       18.88       25.24     36.80 o
   5  -6   9       14.70       14.45     45.00 o
   6  -6   9       15.60      -48.82     48.82 o
   7  -6   9        8.25      -58.39     58.39 o
   8  -6   9        4.40      -69.19     69.19 o
  -1  -5   9       97.55      119.75     20.94 o
   0  -5   9      511.79      486.17     32.91 o
   1  -5   9      367.86      360.14     32.58 o
   2  -5   9      295.07      310.31     35.38 o
   3  -5   9       99.44       92.88     32.50 o
   4  -5   9       61.49       51.49     34.13 o
   5  -5   9       20.48      -34.05     34.05 o
   6  -5   9       34.25       38.02     47.11 o
   7  -5   9        8.79       -9.74     49.51 o
   8  -5   9        8.53       -7.10     66.18 o
  -9  -4   9        9.13        5.04     93.43 o
  -3  -4   9      248.78      234.46     21.95 o
  -2  -4   9      246.41      247.21     22.20 o
  -1  -4   9      150.00      218.19     21.18 o
   0  -4   9      220.36      207.56     23.29 o
   1  -4   9      341.87      340.09     30.43 o
   2  -4   9      190.26      208.09     27.11 o
   3  -4   9      246.79      308.16     34.21 o
   4  -4   9      223.65      244.28     38.75 o
   5  -4   9       84.98       70.69     37.54 o
   6  -4   9       32.67       -1.01     41.67 o
   7  -4   9        3.69        1.50     49.42 o
   8  -4   9        6.61      -28.65     59.33 o
   9  -4   9        8.85       44.64     77.06 o
  -5  -3   9       37.22       48.37     24.31 o
  -4  -3   9       34.64       34.61     19.96 o
  -3  -3   9       24.58       37.70     17.45 o
  -2  -3   9      707.87      740.28     32.63 o
  -1  -3   9     1097.43      964.03     38.23 o
   0  -3   9     1189.07     1104.68     42.20 o
   1  -3   9      552.82      483.78     30.23 o
   2  -3   9       55.56       74.22     19.96 o
   3  -3   9       80.56       96.37     24.79 o
   4  -3   9       66.83       12.05     25.08 o
   5  -3   9      137.19      110.78     34.98 o
   6  -3   9       50.12       84.24     38.06 o
   7  -3   9        0.45      -46.14     46.14 o
   8  -3   9       25.34       79.13     60.26 o
   9  -3   9       20.86       35.22     69.27 o
  -7  -2   9       11.19       -1.22     34.57 o
  -6  -2   9       37.86       28.32     30.56 o
  -5  -2   9      316.98      345.85     33.19 o
  -4  -2   9     1678.12     1631.03     41.03 o
  -3  -2   9     1181.11     1081.31     29.60 o
  -2  -2   9      132.38      127.99     16.64 o
  -1  -2   9     2435.44     2437.57     72.60 o
   0  -2   9      209.78      220.79     18.63 o
   1  -2   9      730.39      765.19     34.78 o
   2  -2   9       75.27       64.11     16.68 o
   3  -2   9       29.71       71.38     19.36 o
   4  -2   9      111.23      145.56     29.09 o
   5  -2   9      259.47      283.40     39.93 o
   6  -2   9       95.49      126.89     38.31 o
   7  -2   9        3.66       46.30     44.96 o
   8  -2   9        7.23        3.98     53.32 o
   9  -2   9        2.10      -41.51     60.91 o
  -8  -1   9       36.78       86.76     46.79 o
  -7  -1   9      164.03      123.77     35.26 o
  -6  -1   9       91.98      101.28     31.89 o
  -5  -1   9       24.00       19.69     16.10 o
  -4  -1   9      435.84      422.08     21.70 o
  -3  -1   9      178.88      189.69     19.38 o
  -2  -1   9      714.07      701.88     21.87 o
  -1  -1   9     1428.61     1454.57     39.54 o
   0  -1   9      847.13      885.47     34.09 o
   1  -1   9      535.31      575.00     29.83 o
   2  -1   9      175.31      221.60     22.64 o
   3  -1   9      149.65      247.29     25.08 o
   4  -1   9      351.37      317.81     32.58 o
   5  -1   9      119.97       76.98     28.61 o
   6  -1   9       93.63      107.17     35.18 o
   7  -1   9       87.10       30.11     42.45 o
   8  -1   9       58.64       46.18     49.71 o
   9  -1   9        4.65      -26.70     60.95 o
 -10   0   9       13.36       59.97     92.61 o
  -8   0   9       28.29       32.06     43.14 o
  -7   0   9       54.35       85.78     35.67 o
  -6   0   9        4.57       -8.66     20.54 o
  -5   0   9      266.17      284.59     31.59 o
  -4   0   9     1051.80     1091.41     34.90 o
  -3   0   9     2544.77     2590.19     59.72 o
  -2   0   9        0.31       -2.15     12.86 o
  -1   0   9      723.88      729.23     38.65 o
   0   0   9       96.67       87.55      9.29 o
   1   0   9     2185.15     2155.42     68.01 o
   2   0   9       18.50       38.55     15.95 o
   3   0   9     1443.37     1489.85     57.91 o
   4   0   9      878.55      819.04     44.96 o
   5   0   9      155.87      190.92     31.61 o
   6   0   9       10.78       43.58     31.81 o
   7   0   9        4.77       -6.05     36.32 o
   8   0   9        4.38      -44.76     44.76 o
   9   0   9        3.35       11.81     58.92 o
  -9   1   9        7.57        2.64     71.56 o
  -8   1   9       36.25      -42.93     43.42 o
  -7   1   9      166.93       83.61     33.34 o
  -6   1   9       94.48       57.82     24.45 o
  -5   1   9       21.76       29.90     22.26 o
  -4   1   9      440.20      406.87     24.13 o
  -3   1   9      184.72      197.86     12.62 o
  -2   1   9      699.13      693.04     17.83 o
  -1   1   9     1434.14     1413.65     22.95 o
   0   1   9      836.52      841.86     15.85 o
   1   1   9      525.16      566.61     15.94 o
   2   1   9      179.52      195.55     21.10 o
   3   1   9      153.55      202.61     23.66 o
   4   1   9      351.10      384.61     32.71 o
   5   1   9      119.13      138.70     31.49 o
   6   1   9       92.30       -3.49     31.00 o
   7   1   9       88.21       97.92     41.35 o
   8   1   9       58.69      115.73     53.20 o
   9   1   9        4.42      -62.78     62.78 o
  -8   2   9        3.91       19.66     34.20 o
  -7   2   9       10.66       12.27     28.38 o
  -6   2   9       38.08       37.87     22.52 o
  -5   2   9      321.02      336.44     57.89 o
  -4   2   9     1683.81     1619.42     32.34 o
  -3   2   9     1208.08     1167.89     24.07 o
  -2   2   9      132.98      140.63      9.69 o
  -1   2   9     2462.31     2400.76     37.59 o
   0   2   9      202.03      208.69      9.39 o
   1   2   9      725.54      733.58     16.78 o
   2   2   9       72.59       82.60     13.37 o
   3   2   9       29.99       16.88     13.07 o
   4   2   9      109.25      117.15     25.24 o
   5   2   9      258.27      254.79     32.14 o
   6   2   9       94.49      153.59     36.20 o
   7   2   9        3.49       28.00     36.44 o
   8   2   9        7.69      -16.96     48.74 o
   9   2   9        2.25      194.74     93.49 o
  -8   3   9       22.59       39.41     36.44 o
  -7   3   9       25.58       57.76     31.70 o
  -6   3   9      142.72      163.18     29.05 o
  -5   3   9       34.59       48.37     19.70 o
  -4   3   9       34.73       65.94     13.10 o
  -3   3   9       26.60       33.99     10.37 o
  -2   3   9      696.47      758.40     19.22 o
  -1   3   9     1102.81     1039.34     21.83 o
   0   3   9     1185.26     1110.72     22.42 o
   1   3   9      550.70      474.97     14.41 o
   2   3   9       58.15       62.55      9.20 o
   3   3   9       81.16      119.78     14.03 o
   4   3   9       64.83       67.06     15.17 o
   5   3   9      136.74      115.76     22.77 o
   6   3   9       50.72       25.63     24.85 o
   7   3   9        0.63      -46.58     46.58 o
   8   3   9       24.82       63.99     61.80 o
   9   3   9       20.38      -40.21     77.63 o
  -9   4   9        9.44       50.32     67.56 o
  -8   4   9       19.47       25.28     54.90 o
  -7   4   9        0.72       29.05     31.64 o
  -6   4   9       78.84       59.78     20.74 o
  -5   4   9      183.83      163.68     20.09 o
  -4   4   9       15.24       -3.66     12.81 o
  -3   4   9      245.56      280.05     22.49 o
  -2   4   9      242.59      254.32     15.22 o
  -1   4   9      151.00      207.83     13.19 o
   0   4   9      215.01      221.99     12.69 o
   1   4   9      340.70      336.15     18.92 o
   2   4   9      190.33      203.47     26.54 o
   3   4   9      238.88      310.56     21.92 o
   4   4   9      226.12      280.23     35.03 o
   5   4   9       86.04       38.41     24.70 o
   6   4   9       31.52      -36.44     40.98 o
   7   4   9        4.08      -49.67     49.67 o
   8   4   9        6.50       37.09     64.64 o
   9   4   9        8.90       88.87     86.19 o
  -8   5   9       23.11        4.27     42.46 o
  -7   5   9       22.47       58.21     28.56 o
  -6   5   9       19.72        0.68     20.07 o
  -5   5   9       39.79       35.59     16.83 o
  -4   5   9       73.64       73.20     16.48 o
  -3   5   9       10.08        9.91     13.83 o
  -2   5   9       30.41       47.82     15.10 o
  -1   5   9       98.81      127.66     14.14 o
   0   5   9      513.40      490.60     18.86 o
   1   5   9      368.20      348.84     16.92 o
   2   5   9      300.71      313.89     21.24 o
   3   5   9       99.46      129.70     23.93 o
   4   5   9       62.39       58.41     24.16 o
   5   5   9       19.78        8.00     26.20 o
   6   5   9       33.28       30.68     43.91 o
   7   5   9        8.74       70.65     48.09 o
   8   5   9        8.91      -57.62     57.62 o
  -8   6   9        0.01       58.23     72.11 o
  -7   6   9        3.34      -22.98     30.00 o
  -6   6   9       16.78       14.29     27.47 o
  -5   6   9       38.50       64.58     22.37 o
  -4   6   9      203.53      193.02     19.82 o
  -3   6   9      112.97      111.97     18.01 o
  -2   6   9        7.55        5.41     14.93 o
  -1   6   9      363.46      337.41     19.30 o
   0   6   9      174.55      203.49     21.27 o
   1   6   9       17.47        2.67     16.49 o
   2   6   9       42.08       27.59     17.64 o
   3   6   9       30.09       21.35     24.13 o
   4   6   9       18.53       10.15     25.10 o
   5   6   9       13.89      -26.95     26.95 o
   6   6   9       15.74       64.94     33.12 o
   7   6   9        8.35      -58.27     58.27 o
   8   6   9        4.53      -72.43     72.43 o
  -7   7   9       22.61       30.32     45.18 o
  -6   7   9       27.07      -13.94     39.63 o
  -5   7   9        2.31        0.24     22.78 o
  -4   7   9        1.15        5.65     21.22 o
  -3   7   9       41.69       10.26     19.02 o
  -2   7   9       70.96       55.74     24.54 o
  -1   7   9       25.56       16.95     21.43 o
   0   7   9       44.18       53.25     20.25 o
   1   7   9        0.56      -14.65     20.22 o
   2   7   9       13.42        4.69     26.40 o
   3   7   9       33.73       23.35     27.88 o
   4   7   9        4.29      -16.70     28.33 o
   5   7   9       18.35       32.43     31.57 o
   6   7   9       10.13       65.67     39.63 o
   7   7   9        5.74       -3.98     62.09 o
  -6   8   9        7.75       92.34     46.19 o
  -5   8   9        5.27       -2.10     32.80 o
  -4   8   9       54.27       39.01     39.60 o
  -3   8   9       42.34        8.64     35.58 o
  -2   8   9        9.08       -6.20     27.04 o
  -1   8   9       11.09        4.08     25.22 o
   0   8   9       18.25       14.98     32.38 o
   1   8   9       28.82       51.86     31.12 o
   2   8   9        3.42        8.65     31.20 o
   3   8   9       13.58       16.08     37.27 o
   4   8   9       45.80      -23.89     43.11 o
   5   8   9       16.18      -37.59     37.59 o
   6   8   9        3.43       51.87     45.29 o
  -5   9   9       11.39       37.11     48.84 o
  -4   9   9        3.99       36.65     36.08 o
  -3   9   9        9.26       12.89     33.11 o
  -2   9   9        1.09       41.66     30.78 o
  -1   9   9       14.26       -9.30     31.52 o
   0   9   9       23.48      -29.44     33.42 o
   1   9   9       22.57       32.98     36.06 o
   2   9   9       19.42        2.73     36.94 o
   3   9   9        0.66       14.38     39.23 o
   4   9   9       11.56      -17.73     42.05 o
   5   9   9        1.42       24.37     44.47 o
  -3  10   9        2.76      -12.66     63.38 o
  -2  10   9        1.39      -13.93     38.21 o
  -1  10   9        8.44       -7.77     63.44 o
   0  10   9       12.91      -19.35     40.69 o
   1  10   9        1.01       14.56     42.99 o
   2  10   9        3.57        8.89     96.84 o
   3  10   9        4.55      -45.07     92.82 o
   6  -8  10       17.11       30.84     77.06 o
   3  -7  10        6.99        5.11     43.09 o
   4  -7  10       36.08      109.68     51.29 o
   5  -7  10       10.32      -16.60     54.50 o
   6  -7  10        6.53       17.53     58.92 o
   7  -7  10        0.14       -3.37     68.01 o
   1  -6  10      126.14       85.42     29.74 o
   2  -6  10        4.04       -5.11     32.18 o
   3  -6  10        1.26       15.10     33.68 o
   4  -6  10       48.66       50.68     39.20 o
   5  -6  10        8.78        5.64     42.45 o
   6  -6  10        0.23       25.00     48.94 o
   7  -6  10        2.98       96.37     59.24 o
   8  -6  10       15.71      -71.01     72.19 o
  -1  -5  10      285.94      299.76     27.39 o
   0  -5  10      127.34      136.30     23.25 o
   1  -5  10       25.01       18.10     23.17 o
   2  -5  10       95.60       56.40     28.20 o
   3  -5  10       78.06      167.83     33.44 o
   4  -5  10      140.65      148.68     37.82 o
   5  -5  10       53.06       35.55     39.36 o
   6  -5  10        3.60       57.87     47.84 o
   7  -5  10       10.70      -12.62     53.97 o
   8  -5  10        8.22       35.30     63.59 o
  -3  -4  10      187.37      189.67     23.41 o
  -2  -4  10       78.45       72.35     18.10 o
  -1  -4  10      105.21       98.48     19.68 o
   0  -4  10      220.93      246.27     23.98 o
   1  -4  10      222.55      215.88     26.17 o
   2  -4  10      103.58      132.49     25.81 o
   3  -4  10      159.94      165.60     28.97 o
   4  -4  10      130.06       57.05     32.02 o
   5  -4  10       64.36       62.41     37.62 o
   6  -4  10       40.64       12.42     43.91 o
   7  -4  10       23.89      108.75     52.39 o
   8  -4  10        8.71      -57.09     57.09 o
   9  -4  10        1.24      -65.13     70.85 o
  -5  -3  10      222.02      181.91     29.18 o
  -4  -3  10      212.37      202.85     26.30 o
  -3  -3  10      601.70      572.69     31.41 o
  -2  -3  10       30.77       36.76     15.14 o
  -1  -3  10      781.69      742.10     32.63 o
   0  -3  10      861.49      970.28     39.77 o
   1  -3  10       98.04      113.50     19.23 o
   2  -3  10      273.84      280.72     27.76 o
   3  -3  10       17.96       -7.63     21.87 o
   4  -3  10       29.53       11.81     27.11 o
   5  -3  10       98.36      164.99     38.92 o
   6  -3  10       20.35       71.74     41.19 o
   7  -3  10       58.23       57.46     48.98 o
   8  -3  10        0.32       66.71     58.51 o
   9  -3  10        9.08        3.77     67.36 o
  -7  -2  10      128.26       71.26     34.65 o
  -6  -2  10      200.74      207.72     33.96 o
  -5  -2  10      235.58      232.68     30.84 o
  -4  -2  10      773.21      703.91     25.35 o
  -3  -2  10      762.19      855.43     25.42 o
  -2  -2  10      581.20      582.59     29.50 o
  -1  -2  10      183.66      188.16     17.41 o
   0  -2  10      126.88      137.20     17.21 o
   1  -2  10      417.03      468.24     29.18 o
   2  -2  10      239.41      264.74     26.21 o
   3  -2  10      337.44      283.97     30.11 o
   4  -2  10       12.34      -21.02     24.87 o
   5  -2  10       13.38       -0.97     30.07 o
   6  -2  10        2.81       59.53     34.82 o
   7  -2  10       40.34       99.99     47.96 o
   8  -2  10       55.71       30.72     50.07 o
   9  -2  10       13.41      108.79     66.75 o
  -8  -1  10       68.16      179.60     48.61 o
  -7  -1  10       23.61       -3.21     32.95 o
  -6  -1  10      185.98      149.33     32.87 o
  -5  -1  10      111.69      106.76     18.55 o
  -4  -1  10      356.46      289.37     26.13 o
  -3  -1  10       40.66       48.16     11.69 o
  -2  -1  10      382.25      395.74     19.94 o
  -1  -1  10     2727.36     2701.15     57.92 o
   0  -1  10      251.04      273.01     20.74 o
   1  -1  10      519.04      514.74     29.30 o
   2  -1  10      782.36      741.78     38.39 o
   3  -1  10     1162.01     1282.17     54.21 o
   4  -1  10      810.06      709.97     44.84 o
   5  -1  10      372.82      331.73     37.17 o
   6  -1  10       10.59      -29.26     29.26 o
   7  -1  10       29.14       -0.77     40.25 o
   8  -1  10       18.80      -46.75     47.64 o
   9  -1  10        3.66      -37.45     60.67 o
  -9   0  10       17.49       24.27     53.16 o
  -8   0  10       20.00       28.41     43.14 o
  -7   0  10       36.09       54.82     34.37 o
  -6   0  10       15.18       51.82     21.56 o
  -5   0  10      356.89      372.77     24.74 o
  -4   0  10      382.06      381.32     22.58 o
  -3   0  10     1215.49     1245.52     35.62 o
  -2   0  10      455.57      446.93     19.21 o
  -1   0  10      779.62      851.23     25.24 o
   0   0  10       35.77       14.76      8.00 o
   1   0  10     6999.75     6826.68    186.91 o
   2   0  10      195.21      194.53     22.03 o
   3   0  10        6.09       19.64     17.12 o
   4   0  10      252.76      235.03     29.91 o
   5   0  10       29.17       40.86     26.70 o
   6   0  10      226.31      160.41     36.40 o
   7   0  10        3.54       -7.22     38.31 o
   8   0  10        8.52       23.45     49.14 o
   9   0  10        2.83      -58.43     61.15 o
  -9   1  10       22.41       81.52     57.87 o
  -8   1  10       69.14       76.09     43.62 o
  -7   1  10       22.43       57.98     27.64 o
  -6   1  10      185.73      149.91     34.53 o
  -5   1  10      113.68      140.75     20.76 o
  -4   1  10      358.86      336.60     22.68 o
  -3   1  10       43.39       37.54      9.87 o
  -2   1  10      371.35      364.40     10.91 o
  -1   1  10     2718.78     2640.99     52.81 o
   0   1  10      266.06      262.14     11.35 o
   1   1  10      513.41      500.40     15.62 o
   2   1  10      779.16      742.96     36.16 o
   3   1  10     1161.65     1241.51     51.70 o
   4   1  10      810.17      797.25     45.45 o
   5   1  10      373.04      339.44     36.85 o
   6   1  10       10.25      -21.67     31.53 o
   7   1  10       27.85       47.64     42.04 o
   8   1  10       18.79       40.09     48.61 o
   9   1  10        3.65      -57.42     57.42 o
  -9   2  10        3.35       36.16     62.00 o
  -8   2  10        6.56       13.80     36.03 o
  -7   2  10      129.14      175.33     26.85 o
  -6   2  10      203.07      235.17     22.54 o
  -5   2  10      239.96      244.24     19.41 o
  -4   2  10      752.65      716.17     20.65 o
  -3   2  10      768.07      820.51     20.02 o
  -2   2  10      581.44      566.78     15.13 o
  -1   2  10      180.10      180.88      9.61 o
   0   2  10      127.27      136.24      8.29 o
   1   2  10      421.54      442.54     13.44 o
   2   2  10      236.47      262.05     14.06 o
   3   2  10      336.88      358.39     21.39 o
   4   2  10       12.07       22.07     22.16 o
   5   2  10       12.41       48.21     28.04 o
   6   2  10        2.57       13.51     31.25 o
   7   2  10       40.62      144.26     42.24 o
   8   2  10       55.45       37.45     50.24 o
   9   2  10       13.75        4.10     87.57 o
  -9   3  10       12.73      -43.22     66.18 o
  -8   3  10       27.37       57.41     37.09 o
  -7   3  10       12.38      -28.57     28.57 o
  -6   3  10       73.93       45.32     22.77 o
  -5   3  10      216.45      202.32     17.59 o
  -4   3  10      209.89      235.90     15.49 o
  -3   3  10      593.74      593.34     20.97 o
  -2   3  10       29.30       34.57     10.06 o
  -1   3  10      773.35      733.64     18.44 o
   0   3  10      871.74      929.54     20.44 o
   1   3  10       99.90       79.08      9.17 o
   2   3  10      274.67      266.44     13.32 o
   3   3  10       17.76       41.17     12.75 o
   4   3  10       31.39       45.55     30.27 o
   5   3  10       95.64      116.93     27.65 o
   6   3  10       21.35      -19.86     24.87 o
   7   3  10       57.99       44.11     45.73 o
   8   3  10        0.30       59.93     62.04 o
   9   3  10        9.26        6.70     82.25 o
  -9   4  10        8.33      -72.47     72.47 o
  -8   4  10       18.81      -31.88     38.94 o
  -7   4  10        1.29      -30.94     30.94 o
  -6   4  10        6.07       12.64     18.21 o
  -5   4  10      119.66      133.85     17.14 o
  -4   4  10      242.07      267.64     17.41 o
  -3   4  10      183.96      196.05     14.80 o
  -2   4  10       76.60       74.29     12.48 o
  -1   4  10      107.05      100.52     11.27 o
   0   4  10      217.11      208.61     12.83 o
   1   4  10      231.18      249.90     20.71 o
   2   4  10      102.46      104.86     11.48 o
   3   4  10      163.69      141.42     15.62 o
   4   4  10      128.02      160.58     38.95 o
   5   4  10       64.10       81.20     38.14 o
   6   4  10       41.26        5.07     40.54 o
   7   4  10       24.38       35.26     52.79 o
   8   4  10        8.92      -52.63     63.51 o
   9   4  10        1.29       68.54     85.34 o
  -8   5  10       30.86      -35.02     44.84 o
  -7   5  10       46.65       58.11     28.44 o
  -6   5  10      100.92       57.56     31.99 o
  -5   5  10       31.51       43.63     18.03 o
  -4   5  10       12.07       17.44     15.11 o
  -3   5  10      215.90      217.70     18.00 o
  -2   5  10      241.39      216.92     17.17 o
  -1   5  10      290.02      342.15     17.37 o
   0   5  10      127.99      131.36     13.60 o
   1   5  10       25.72        8.16     12.17 o
   2   5  10       90.81       91.83     16.18 o
   3   5  10       77.14      115.08     35.48 o
   4   5  10      141.14      202.89     28.74 o
   5   5  10       52.36       25.54     27.61 o
   6   5  10        3.57       79.29     47.11 o
   7   5  10       10.97       25.65     48.98 o
   8   5  10        8.04       26.34     59.08 o
  -8   6  10        3.52      102.06     74.14 o
  -7   6  10       27.23       97.21     33.34 o
  -6   6  10       37.13       51.19     40.48 o
  -5   6  10       37.08       33.72     20.69 o
  -4   6  10       45.11       18.33     18.36 o
  -3   6  10       81.11       93.73     25.51 o
  -2   6  10       62.91       65.42     16.18 o
  -1   6  10       94.17       84.44     15.66 o
   0   6  10      126.85      166.73     20.38 o
   1   6  10      124.88      117.64     19.64 o
   2   6  10        4.41       -0.75     16.94 o
   3   6  10        1.52       -3.09     23.86 o
   4   6  10       48.03       66.09     24.75 o
   5   6  10        8.19       23.69     84.71 o
   6   6  10        0.16        6.18     38.27 o
   7   6  10        2.83      -28.81     61.64 o
   8   6  10       15.27      -24.51     77.87 o
  -7   7  10        6.32       57.05     47.18 o
  -6   7  10        9.09       13.86     40.10 o
  -5   7  10        5.70      -26.76     26.76 o
  -4   7  10       35.65       69.12     21.91 o
  -3   7  10       16.72       10.14     19.41 o
  -2   7  10       40.91       23.43     25.39 o
  -1   7  10       77.45      104.42     23.82 o
   0   7  10       61.85      115.94     24.34 o
   1   7  10       26.67       16.73     22.36 o
   2   7  10       11.66       13.20     26.38 o
   3   7  10        6.81       41.68     37.47 o
   4   7  10       35.94        0.28     29.51 o
   5   7  10       10.80        0.38     47.38 o
   6   7  10        6.73       -7.09     40.48 o
   7   7  10        0.15      -58.80     58.80 o
  -6   8  10        3.41       16.18     46.68 o
  -5   8  10        4.45       37.81     33.44 o
  -4   8  10        0.45       25.40     30.30 o
  -3   8  10       34.09       93.50     38.41 o
  -2   8  10       12.52       12.25     26.25 o
  -1   8  10       61.36       51.35     26.58 o
   0   8  10       27.06       26.51     24.16 o
   1   8  10       43.32       35.71     30.38 o
   2   8  10        9.61       14.42     44.25 o
   3   8  10        1.93      -17.24     76.04 o
   4   8  10        6.96       13.35     35.51 o
   5   8  10        0.72       62.04     39.94 o
   6   8  10       17.00      -45.42     46.15 o
  -5   9  10        4.83       58.52     51.27 o
  -4   9  10        0.18      -17.52     45.57 o
  -3   9  10        8.07      -32.77     32.77 o
  -2   9  10       10.47       -1.78     52.45 o
  -1   9  10       18.10       51.80     33.63 o
   0   9  10        2.94       -5.02     36.42 o
   1   9  10       27.12       48.34     36.84 o
   2   9  10        9.14        3.37     36.39 o
   3   9  10       12.90        8.31     54.42 o
   4   9  10       11.36       -2.54     42.33 o
   5   9  10        6.38       55.26     45.66 o
  -3  10  10        4.44       -0.89     51.48 o
  -2  10  10        4.85        3.12     38.67 o
  -1  10  10       10.04       13.55     44.80 o
   0  10  10        4.87       72.95     43.14 o
   1  10  10        6.88       -7.89     47.82 o
   2  10  10        6.59      -44.08     44.08 o
   3  10  10        8.45      -37.70     43.36 o
   6  -8  11       11.88      -12.99     76.33 o
   3  -7  11        6.76      -44.60     44.60 o
   4  -7  11       16.45      107.57     47.64 o
   5  -7  11        3.09        6.05     55.35 o
   6  -7  11        1.33       64.84     60.30 o
   7  -7  11        2.06       28.45     69.59 o
   1  -6  11       38.02       22.32     30.72 o
   2  -6  11      252.91      231.01     39.08 o
   3  -6  11       75.84       46.22     36.85 o
   4  -6  11       21.81       18.83     40.29 o
   5  -6  11       26.57       70.04     45.16 o
   6  -6  11       23.97       -9.94     49.95 o
   7  -6  11       13.81       49.67     60.18 o
  -1  -5  11      299.45      319.88     28.24 o
   0  -5  11      403.30      386.39     31.61 o
   1  -5  11      135.34      125.23     27.47 o
   2  -5  11        0.66        1.95     24.43 o
   3  -5  11       69.10       43.14     30.31 o
   4  -5  11      227.52      191.17     39.89 o
   5  -5  11       41.55        0.93     38.75 o
   6  -5  11       16.01      -45.00     45.00 o
   7  -5  11        3.76        9.05     48.61 o
   8  -5  11        6.05      139.63     66.71 o
  -3  -4  11       46.56       30.07     19.36 o
  -2  -4  11       21.10       20.61     18.50 o
  -1  -4  11      302.91      295.62     26.21 o
   0  -4  11      111.95      115.69     20.74 o
   1  -4  11      943.96      952.26     45.77 o
   2  -4  11      434.90      428.23     36.12 o
   3  -4  11        8.24       42.93     25.61 o
   4  -4  11       38.90       70.73     31.12 o
   5  -4  11       30.96       27.84     35.10 o
   6  -4  11       23.29       33.84     42.49 o
   7  -4  11       42.66       47.40     52.06 o
   8  -4  11       25.19       25.52     61.15 o
  -5  -3  11       26.16       31.53     24.92 o
  -4  -3  11      610.27      566.03     36.03 o
  -3  -3  11      808.03      799.81     37.45 o
  -2  -3  11        2.04       10.75     16.39 o
  -1  -3  11      112.39      133.91     18.71 o
   0  -3  11      239.65      287.66     24.27 o
   1  -3  11      580.86      546.47     34.09 o
   2  -3  11      169.26      218.27     27.03 o
   3  -3  11      249.90      221.48     30.60 o
   4  -3  11      329.70      363.22     39.56 o
   5  -3  11      169.96       91.30     35.43 o
   6  -3  11        7.91       -2.35     35.06 o
   7  -3  11       17.95       -7.59     40.78 o
   8  -3  11        0.28       23.17     55.76 o
   9  -3  11        1.32      -17.12     67.36 o
  -7  -2  11       44.34       50.20     36.24 o
  -6  -2  11       88.01       59.98     31.69 o
  -5  -2  11       29.09       28.20     23.74 o
  -4  -2  11        0.22       -2.86     12.62 o
  -3  -2  11      214.47      246.05     15.35 o
  -2  -2  11       21.20       17.21     13.55 o
  -1  -2  11     1313.60     1359.47     49.02 o
   0  -2  11      913.47      893.06     39.08 o
   1  -2  11      181.17      142.07     21.22 o
   2  -2  11      292.66      269.65     26.66 o
   3  -2  11      246.53      255.28     29.54 o
   4  -2  11      154.85      144.34     28.04 o
   5  -2  11      272.10      388.22     43.05 o
   6  -2  11      111.32       37.66     36.16 o
   7  -2  11        7.57        0.77     42.73 o
   8  -2  11       14.65       -1.79     52.71 o
   9  -2  11        7.00      -34.41     65.70 o
  -9  -1  11       11.58       42.12     57.58 o
  -8  -1  11        4.09      -28.00     44.64 o
  -7  -1  11       38.90       -3.04     34.49 o
  -6  -1  11      157.66      150.99     32.50 o
  -5  -1  11       57.38       31.40     16.84 o
  -4  -1  11      485.09      467.82     46.18 o
  -3  -1  11      583.31      537.19     26.72 o
  -2  -1  11      892.75      956.90     28.45 o
  -1  -1  11     1243.08     1324.33     41.55 o
   0  -1  11      636.51      602.27     30.11 o
   1  -1  11      513.95      489.22     28.45 o
   2  -1  11      432.60      425.18     31.53 o
   3  -1  11      516.01      536.37     35.10 o
   4  -1  11      220.59      277.96     31.21 o
   5  -1  11      146.45       96.94     32.10 o
   6  -1  11        9.28       -5.88     30.72 o
   7  -1  11       27.52        7.59     41.11 o
   8  -1  11       13.05       83.39     52.55 o
   9  -1  11        4.00       38.31     63.99 o
  -9   0  11       17.60       35.63     53.81 o
  -8   0  11       52.03       -4.87     42.89 o
  -7   0  11       32.29       43.09     36.76 o
  -6   0  11        0.28      -18.21     19.94 o
  -5   0  11        9.57      -10.32     17.18 o
  -4   0  11      471.07      451.93     29.05 o
  -3   0  11      494.79      438.59     20.88 o
  -2   0  11      329.17      333.70     18.42 o
  -1   0  11       18.41       39.43     16.56 o
   0   0  11     1935.44     1787.23     77.28 o
   1   0  11      276.37      319.07     24.23 o
   2   0  11     1393.78     1323.56     52.83 o
   3   0  11      149.55      167.02     25.20 o
   4   0  11       43.24       34.86     20.86 o
   5   0  11        0.06        5.64     27.39 o
   6   0  11      116.08      103.07     36.72 o
   7   0  11       16.14       56.04     40.78 o
   8   0  11        2.73       16.47     51.37 o
   9   0  11        0.49       49.18     63.87 o
  -9   1  11       11.39       -8.03     55.23 o
  -8   1  11        4.32        0.24     42.93 o
  -7   1  11       38.24       26.22     27.56 o
  -6   1  11      154.66      204.92     26.17 o
  -5   1  11       58.14       46.90     18.33 o
  -4   1  11      489.94      448.49     25.29 o
  -3   1  11      591.89      587.30     19.08 o
  -2   1  11      898.47     1000.60     18.64 o
  -1   1  11     1255.72     1344.60     27.47 o
   0   1  11      622.85      591.63     23.20 o
   1   1  11      521.97      528.52     18.71 o
   2   1  11      429.21      476.48     29.91 o
   3   1  11      504.94      471.77     33.48 o
   4   1  11      211.37      268.10     32.79 o
   5   1  11      143.76      186.82     32.87 o
   6   1  11        9.28       35.38     33.88 o
   7   1  11       27.02       -2.27     37.94 o
   8   1  11       13.12        0.20     51.62 o
   9   1  11        4.21      -12.86     61.56 o
  -9   2  11       13.84        9.78     60.75 o
  -8   2  11       37.48       27.42     35.59 o
  -7   2  11       43.83       24.59     60.46 o
  -6   2  11       88.53      133.63     38.25 o
  -5   2  11       29.73       26.27     13.28 o
  -4   2  11        0.12       -4.97     10.47 o
  -3   2  11      211.81      234.29     12.43 o
  -2   2  11       21.51       14.59      7.55 o
  -1   2  11     1306.06     1400.83     24.99 o
   0   2  11      921.67      924.34     19.30 o
   1   2  11      176.05      220.38     10.74 o
   2   2  11      293.36      320.38     15.27 o
   3   2  11      251.78      315.57     53.06 o
   4   2  11      155.61      112.52     18.38 o
   5   2  11      265.99      362.69     39.69 o
   6   2  11      114.03      112.32     36.56 o
   7   2  11        7.58       -1.34     42.32 o
   8   2  11       14.34      -18.59     53.28 o
   9   2  11        6.65      -84.77     84.77 o
  -9   3  11        6.48       62.90     67.16 o
  -8   3  11        1.41      -25.23     36.14 o
  -7   3  11       28.62        6.65     42.24 o
  -6   3  11      249.27      215.74     21.92 o
  -5   3  11       25.26       32.29     14.25 o
  -4   3  11      614.44      559.18     20.67 o
  -3   3  11      816.62      769.85     23.99 o
  -2   3  11        2.31       -1.06      9.67 o
  -1   3  11      112.34      149.92     13.34 o
   0   3  11      234.78      279.59     12.65 o
   1   3  11      588.48      543.67     25.30 o
   2   3  11      167.10      164.64     11.82 o
   3   3  11      252.46      248.30     17.43 o
   4   3  11      331.57      376.23     26.97 o
   5   3  11      168.57      187.62     25.08 o
   6   3  11        8.26        3.35     23.93 o
   7   3  11       17.57       10.47     48.65 o
   8   3  11        0.20       40.01     64.72 o
   9   3  11        1.34      -58.76     80.55 o
  -9   4  11        0.28        5.67     49.64 o
  -8   4  11       32.29        0.14     40.64 o
  -7   4  11       36.00        6.24     32.85 o
  -6   4  11       10.45       70.27     23.26 o
  -5   4  11      166.83      162.32     18.16 o
  -4   4  11       79.84       96.33     14.51 o
  -3   4  11       46.91       31.34     12.77 o
  -2   4  11       24.38       17.96     10.82 o
  -1   4  11      301.53      324.04     23.41 o
   0   4  11      114.79      122.18     11.65 o
   1   4  11      950.97      978.59     23.04 o
   2   4  11      434.34      421.70     16.62 o
   3   4  11        8.57       22.46     13.46 o
   4   4  11       37.90       32.20     16.49 o
   5   4  11       31.70        0.28     36.07 o
   6   4  11       23.02       -5.52     36.72 o
   7   4  11       42.64       58.23     53.40 o
   8   4  11       25.19       70.04     69.15 o
  -8   5  11        7.46       43.82     44.78 o
  -7   5  11        5.50       32.99     28.55 o
  -6   5  11       12.61       27.47     24.07 o
  -5   5  11       41.97       35.00     17.95 o
  -4   5  11       90.84      105.68     16.51 o
  -3   5  11      105.51      110.73     15.47 o
  -2   5  11        1.28        5.96     13.23 o
  -1   5  11      297.58      340.83     21.39 o
   0   5  11      405.08      378.72     23.36 o
   1   5  11      129.16      132.27     17.54 o
   2   5  11        0.56       -2.20     14.85 o
   3   5  11       68.11       72.03     16.26 o
   4   5  11      231.80      265.04     47.52 o
   5   5  11       42.95       98.52     27.31 o
   6   5  11       15.71       30.07     46.46 o
   7   5  11        3.75      -25.36     49.59 o
   8   5  11        6.14      -42.45     66.22 o
  -8   6  11       16.39       37.04     48.73 o
  -7   6  11        7.96      -24.02     35.55 o
  -6   6  11        4.37      -31.43     31.43 o
  -5   6  11       28.01       25.58     24.40 o
  -4   6  11       40.24       42.81     19.31 o
  -3   6  11       31.60       14.03     17.49 o
  -2   6  11       23.68       44.69     15.67 o
  -1   6  11      102.11      124.79     25.55 o
   0   6  11       31.77       61.53     23.21 o
   1   6  11       38.55       49.47     17.85 o
   2   6  11      251.46      322.04     23.45 o
   3   6  11       75.17       42.49     25.49 o
   4   6  11       21.63       41.84     27.23 o
   5   6  11       26.00       35.96     30.85 o
   6   6  11       23.98       11.09     39.56 o
   7   6  11       14.07      -61.40     61.40 o
  -7   7  11        1.46      -17.13     35.85 o
  -6   7  11        3.35      -10.31     31.58 o
  -5   7  11       14.07      -14.53     36.07 o
  -4   7  11       90.19       68.70     21.91 o
  -3   7  11      185.80      206.70     23.01 o
  -2   7  11       49.79       11.15     22.49 o
  -1   7  11      198.57      190.48     27.24 o
   0   7  11       44.61       36.70     31.87 o
   1   7  11      159.10      145.16     37.51 o
   2   7  11        2.00      -30.28     52.61 o
   3   7  11        6.64        8.70     28.63 o
   4   7  11       16.24       12.06     31.21 o
   5   7  11        3.02      -33.85     33.85 o
   6   7  11        1.35      -18.26     38.19 o
   7   7  11        2.19      -34.29     63.18 o
  -6   8  11       11.59      -23.33     36.18 o
  -5   8  11       15.15       40.56     54.91 o
  -4   8  11        8.89      -16.54     61.42 o
  -3   8  11        0.06        8.85     26.96 o
  -2   8  11       86.92       41.16     27.18 o
  -1   8  11        2.56       -9.47     25.93 o
   0   8  11      140.79      168.64     27.90 o
   1   8  11       19.34       76.47     45.43 o
   2   8  11        0.40      -12.85     29.35 o
   3   8  11        1.35      -41.07     41.07 o
   4   8  11        0.63       18.04     35.52 o
   5   8  11        4.40      -38.60     38.60 o
   6   8  11       11.78       44.87     46.43 o
  -5   9  11        3.03        1.24     49.49 o
  -4   9  11        2.51      -25.68     44.74 o
  -3   9  11       18.96       40.54     34.15 o
  -2   9  11       34.17       60.47     32.28 o
  -1   9  11        2.15        2.72     53.93 o
   0   9  11       11.80       30.40     35.23 o
   1   9  11       12.30      -36.80     36.80 o
   2   9  11        0.27      -18.16     37.82 o
   3   9  11       12.02       41.55     40.40 o
   4   9  11       10.21       44.29     58.13 o
   5   9  11        9.65       -4.55     76.55 o
  -3  10  11        0.21      -48.06     50.31 o
  -2  10  11        9.73       28.95     48.06 o
  -1  10  11       20.65      -44.68     44.68 o
   0  10  11       14.22       20.43     42.44 o
   1  10  11        7.07      -34.04     42.03 o
   2  10  11        5.53       20.35     45.40 o
   3  10  11        7.24       43.49    108.43 o
   6  -8  12        1.70      108.51     73.69 o
   3  -7  12       13.83       14.49     47.23 o
   4  -7  12        8.39       74.87     51.09 o
   5  -7  12        0.41       14.16     56.04 o
   6  -7  12        3.65      -59.61     59.61 o
   7  -7  12       12.84       23.33     76.09 o
   1  -6  12       38.68      -15.70     28.65 o
   2  -6  12        3.59      -10.31     33.44 o
   3  -6  12       24.98       26.17     36.03 o
   4  -6  12       40.74       -9.50     41.92 o
   5  -6  12       53.77       65.70     48.25 o
   6  -6  12        3.84        0.57     53.20 o
   7  -6  12        3.02        5.40     63.34 o
  -1  -5  12       90.61       96.13     23.74 o
   0  -5  12      200.28      224.93     28.57 o
   1  -5  12      776.52      752.78     45.00 o
   2  -5  12       30.05       56.40     29.58 o
   3  -5  12       63.74       41.67     30.19 o
   4  -5  12       52.04       28.61     34.05 o
   5  -5  12       10.49      -37.33     37.33 o
   6  -5  12        5.52        9.13     46.26 o
   7  -5  12        0.11      -10.06     56.36 o
   8  -5  12        1.11      -21.47     65.29 o
  -3  -4  12       65.91       32.63     20.74 o
  -2  -4  12       74.47      114.43     20.82 o
  -1  -4  12       22.18        5.15     18.54 o
   0  -4  12      105.49      114.88     22.07 o
   1  -4  12       14.28      -17.53     21.39 o
   2  -4  12       57.82       69.19     27.31 o
   3  -4  12       29.62       24.43     25.89 o
   4  -4  12      388.70      392.15     44.92 o
   5  -4  12       12.31      -16.52     34.98 o
   6  -4  12       32.33       37.58     43.74 o
   7  -4  12        3.25       44.72     50.64 o
   8  -4  12        5.40       21.30     61.56 o
  -5  -3  12       66.31       39.85     26.70 o
  -4  -3  12      185.65      260.60     28.97 o
  -3  -3  12      103.47       73.00     21.26 o
  -2  -3  12      571.32      505.16     31.94 o
  -1  -3  12      457.84      490.31     28.36 o
   0  -3  12      287.41      345.24     26.17 o
   1  -3  12      477.20      446.16     32.54 o
   2  -3  12      792.98      771.32     43.74 o
   3  -3  12      138.65      161.58     28.36 o
   4  -3  12       78.22       48.98     29.09 o
   5  -3  12       62.43       87.93     32.14 o
   6  -3  12        7.62        8.52     38.51 o
   7  -3  12       19.15       18.14     43.22 o
   8  -3  12       26.82       44.96     59.16 o
   9  -3  12       11.16       85.34     73.65 o
  -7  -2  12        1.03        7.10     35.34 o
  -6  -2  12       11.29      -10.31     29.34 o
  -5  -2  12      366.22      397.35     36.20 o
  -4  -2  12      670.37      677.26     25.62 o
  -3  -2  12     1284.05     1315.41     35.22 o
  -2  -2  12      203.63      279.10     23.94 o
  -1  -2  12      272.97      285.27     23.74 o
   0  -2  12      572.61      551.55     30.47 o
   1  -2  12     1218.55     1229.78     50.97 o
   2  -2  12      238.83      286.89     29.05 o
   3  -2  12       83.60       77.95     22.24 o
   4  -2  12      144.33      109.40     26.62 o
   5  -2  12       43.24       34.98     31.29 o
   6  -2  12       53.33        5.60     36.93 o
   7  -2  12       16.10       76.17     46.62 o
   8  -2  12        6.52      -53.04     53.04 o
   9  -2  12        2.75      -65.78     65.78 o
  -9  -1  12        3.56       62.94     57.66 o
  -8  -1  12       19.88       58.43     44.03 o
  -7  -1  12      110.15       26.70     36.89 o
  -6  -1  12      221.98      263.36     39.08 o
  -5  -1  12       44.18       52.08     17.39 o
  -4  -1  12      283.88      319.70     48.96 o
  -3  -1  12      162.65      153.85     14.75 o
  -2  -1  12     1514.14     1530.66     39.01 o
  -1  -1  12      230.76      250.89     14.96 o
   0  -1  12     2493.58     2422.15     76.86 o
   1  -1  12      913.98      912.17     40.94 o
   2  -1  12      944.46     1043.77     45.12 o
   3  -1  12        8.73        0.77     18.63 o
   4  -1  12      325.61      316.76     35.55 o
   5  -1  12      266.44      314.53     41.23 o
   6  -1  12       13.51       36.60     32.91 o
   7  -1  12       11.89       29.74     42.12 o
   8  -1  12       56.01       78.48     51.33 o
   9  -1  12        4.97       40.21     68.90 o
  -9   0  12        2.29       -6.57     54.54 o
  -8   0  12       36.91       -9.25     44.15 o
  -7   0  12       17.51       20.78     36.44 o
  -6   0  12       52.77       31.23     22.00 o
  -5   0  12      134.81      179.59     30.17 o
  -4   0  12      182.28      204.13     22.46 o
  -3   0  12     1516.64     1449.30     48.59 o
  -2   0  12      409.76      436.56     25.46 o
  -1   0  12     1469.68     1496.94     49.26 o
   0   0  12      123.82      149.08     10.75 o
   1   0  12      199.09      229.43     22.32 o
   2   0  12      262.46      331.85     28.73 o
   3   0  12      587.96      567.29     38.39 o
   4   0  12      269.40      295.54     34.98 o
   5   0  12      590.34      544.24     46.14 o
   6   0  12      131.40      136.02     38.27 o
   7   0  12       11.55       63.91     43.01 o
   8   0  12       22.00       16.92     49.47 o
   9   0  12        0.01       -8.77     60.62 o
  -9   1  12        3.63      -45.81     54.42 o
  -8   1  12       20.18       98.53     46.95 o
  -7   1  12      111.69      103.10     28.15 o
  -6   1  12      226.91      285.04     74.52 o
  -5   1  12       46.89       43.29     19.54 o
  -4   1  12      285.46      304.35     23.14 o
  -3   1  12      158.50      169.15     10.31 o
  -2   1  12     1518.48     1503.43     31.22 o
  -1   1  12      232.95      246.93     13.18 o
   0   1  12     2491.80     2392.79     44.46 o
   1   1  12      940.42      975.73     23.29 o
   2   1  12      927.90      916.23     43.18 o
   3   1  12       10.20        9.74     19.36 o
   4   1  12      327.19      368.25     35.47 o
   5   1  12      261.35      244.00     36.93 o
   6   1  12       13.24        0.28     33.07 o
   7   1  12       12.57       27.35     39.00 o
   8   1  12       56.03       58.68     52.87 o
   9   1  12        5.01       96.90     62.98 o
  -9   2  12        3.96       32.83     60.62 o
  -8   2  12        5.47       36.53     35.29 o
  -7   2  12        1.01       10.88     29.66 o
  -6   2  12       11.21      -12.79     17.91 o
  -5   2  12      361.70      412.90     25.49 o
  -4   2  12      674.37      667.15     20.32 o
  -3   2  12     1287.36     1279.32     26.07 o
  -2   2  12      205.43      231.27     11.12 o
  -1   2  12      283.48      305.44     11.24 o
   0   2  12      561.39      530.41     15.35 o
   1   2  12     1227.13     1286.74     25.02 o
   2   2  12      232.78      292.61     18.19 o
   3   2  12       84.39       92.34     38.96 o
   4   2  12      141.81      159.95     21.77 o
   5   2  12       43.62       49.34     27.84 o
   6   2  12       54.40       26.62     35.63 o
   7   2  12       16.28       21.26     40.38 o
   8   2  12        6.52       -7.75     52.43 o
   9   2  12        2.71      -59.37     87.77 o
  -9   3  12        0.49      -64.68     64.68 o
  -8   3  12       14.31        4.28     35.81 o
  -7   3  12       64.07      118.27     32.40 o
  -6   3  12       26.66       20.34     20.12 o
  -5   3  12       65.55       50.56     14.83 o
  -4   3  12      186.15      199.61     15.35 o
  -3   3  12      100.39      107.22     12.36 o
  -2   3  12      557.65      511.73     16.65 o
  -1   3  12      462.16      435.72     18.45 o
   0   3  12      293.04      305.12     13.64 o
   1   3  12      476.18      456.89     15.43 o
   2   3  12      787.93      763.92     20.21 o
   3   3  12      133.76      133.40     14.83 o
   4   3  12       76.33       77.90     18.67 o
   5   3  12       62.66       88.02     22.83 o
   6   3  12        7.39       36.86     45.85 o
   7   3  12       19.93      -49.30     49.30 o
   8   3  12       27.37      -47.76     65.17 o
   9   3  12       11.44      142.31     89.48 o
  -9   4  12       10.30       36.46     51.66 o
  -8   4  12       29.59       11.01     39.16 o
  -7   4  12       14.87      -10.12     32.34 o
  -6   4  12       39.04       -2.76     21.70 o
  -5   4  12      120.10       85.47     16.92 o
  -4   4  12       34.95       36.07     13.74 o
  -3   4  12       64.59       57.07     14.31 o
  -2   4  12       73.36      123.38     13.02 o
  -1   4  12       21.96       12.75     10.46 o
   0   4  12      103.99       98.50     11.68 o
   1   4  12       13.71        1.23     11.51 o
   2   4  12       58.77       96.35     16.58 o
   3   4  12       30.62       41.60     14.86 o
   4   4  12      388.31      410.91     35.75 o
   5   4  12       11.29       47.44     37.74 o
   6   4  12       31.60       69.96     45.45 o
   7   4  12        3.19       53.48     54.17 o
   8   4  12        5.25       36.20     67.81 o
  -8   5  12        2.39       27.12     45.21 o
  -7   5  12       17.07        9.36     28.41 o
  -6   5  12      105.25       94.37     26.84 o
  -5   5  12       42.82        8.60     31.65 o
  -4   5  12      157.72      183.96     20.22 o
  -3   5  12       66.44       81.92     15.64 o
  -2   5  12       54.95       54.26     14.08 o
  -1   5  12       90.80      107.33     14.17 o
   0   5  12      199.06      210.05     16.39 o
   1   5  12      773.90      719.65     22.08 o
   2   5  12       28.95       35.05     16.00 o
   3   5  12       65.65       58.42     17.52 o
   4   5  12       50.43       71.49     26.76 o
   5   5  12       10.20      -16.36     27.90 o
   6   5  12        5.45       10.83     45.89 o
   7   5  12        0.09       70.44     57.62 o
   8   5  12        0.96        5.11     67.97 o
  -8   6  12       10.76       62.96     48.47 o
  -7   6  12       13.69       21.69     32.16 o
  -6   6  12       18.94       38.07     27.09 o
  -5   6  12        3.61       -8.98     24.06 o
  -4   6  12      134.59      164.56     20.46 o
  -3   6  12       61.14       67.57     16.89 o
  -2   6  12      267.46      302.69     27.98 o
  -1   6  12      188.41      234.78     21.29 o
   0   6  12      211.00      211.44     23.88 o
   1   6  12       38.24       65.76     17.93 o
   2   6  12        4.23      -18.24     18.24 o
   3   6  12       25.89       38.11     25.06 o
   4   6  12       41.45       60.96     31.37 o
   5   6  12       53.51       79.27     30.39 o
   6   6  12        3.93       16.08     46.75 o
   7   6  12        2.93       25.48     64.72 o
  -7   7  12       12.12        6.44     37.54 o
  -6   7  12       17.42       19.74     32.52 o
  -5   7  12        5.47      -26.96     26.96 o
  -4   7  12        7.96       18.13     26.22 o
  -3   7  12       77.89       94.36     20.37 o
  -2   7  12       74.06       68.25     23.21 o
  -1   7  12      142.47      199.68     25.91 o
   0   7  12       23.66       27.21     21.06 o
   1   7  12       14.82       19.75     22.04 o
   2   7  12       12.96      -26.08     26.08 o
   3   7  12       14.51       56.09     28.36 o
   4   7  12        8.43        3.14     44.92 o
   5   7  12        0.39       -9.48     49.10 o
   6   7  12        3.52       29.92     39.55 o
   7   7  12       12.71       20.29     63.83 o
  -6   8  12        2.66        2.83     37.42 o
  -5   8  12        4.64       -9.52     33.49 o
  -4   8  12       36.40       56.63     90.33 o
  -3   8  12       21.37       43.86     32.89 o
  -2   8  12       13.28        2.26     26.93 o
  -1   8  12       19.24       53.65     26.63 o
   0   8  12       41.37       41.33     25.99 o
   1   8  12       13.31        4.91     28.80 o
   2   8  12       18.21       10.96     31.75 o
   3   8  12       22.17      -31.63     31.63 o
   4   8  12       11.47        8.06     35.16 o
   5   8  12        5.25      -34.40     91.34 o
   6   8  12        1.82       64.39     46.80 o
  -5   9  12        7.81      -32.59     49.43 o
  -4   9  12       10.10       75.24     46.42 o
  -3   9  12        4.59      -16.89     41.08 o
  -2   9  12        8.56       41.32     34.39 o
  -1   9  12       52.67        2.87     32.17 o
   0   9  12       24.03       12.30     72.70 o
   1   9  12       16.74      -33.18     37.07 o
   2   9  12       10.72       20.02     38.02 o
   3   9  12        2.63       34.22     41.92 o
   4   9  12        9.30       13.42     43.66 o
  -3  10  12       11.80       21.70     52.31 o
  -2  10  12       12.10       43.70     51.53 o
  -1  10  12        1.46       24.36     45.77 o
   0  10  12       14.55       -9.84     44.27 o
   1  10  12        2.17       -7.16     44.07 o
   2  10  12        6.70        2.66     46.92 o
   3  10  12        4.19       44.23     69.67 o
   6  -8  13        3.93        9.01     77.38 o
   3  -7  13       21.41       82.86     48.00 o
   4  -7  13       11.49       40.70     48.98 o
   5  -7  13       31.54       94.22     59.53 o
   6  -7  13        8.67        1.34     65.58 o
   7  -7  13        0.68       54.21     76.21 o
   1  -6  13       64.33       45.00     33.60 o
   2  -6  13       49.88       15.10     35.47 o
   3  -6  13       10.35       43.46     36.93 o
   4  -6  13       42.80       21.22     40.50 o
   5  -6  13       17.25      -40.05     45.69 o
   6  -6  13       12.53       -2.80     52.75 o
   7  -6  13        0.28      -53.40     61.19 o
  -1  -5  13      170.19      131.68     25.28 o
   0  -5  13      189.73      169.54     28.20 o
   1  -5  13       12.89        5.28     26.54 o
   2  -5  13      103.38       68.90     30.47 o
   3  -5  13      293.19      349.26     41.59 o
   4  -5  13       84.53      103.68     37.17 o
   5  -5  13       34.51      -39.40     39.40 o
   6  -5  13        3.66      135.53     52.67 o
   7  -5  13       27.08       41.63     56.16 o
   8  -5  13       21.03      -25.36     68.29 o
  -3  -4  13      100.02       81.40     22.20 o
  -2  -4  13      302.69      310.10     27.72 o
  -1  -4  13       38.09       29.91     19.88 o
   0  -4  13      487.67      449.73     33.40 o
   1  -4  13      558.42      490.84     37.41 o
   2  -4  13       14.37       -2.84     23.29 o
   3  -4  13      116.47      142.92     32.02 o
   4  -4  13      130.91      123.24     34.86 o
   5  -4  13      132.26      102.22     39.69 o
   6  -4  13       23.13       -4.22     39.81 o
   7  -4  13        8.46      -41.03     50.80 o
   8  -4  13        3.83       -7.59     62.49 o
  -5  -3  13        1.87       -8.89     25.44 o
  -4  -3  13       51.38       51.90     22.97 o
  -3  -3  13      121.10      160.04     25.93 o
  -2  -3  13      221.40      211.17     23.86 o
  -1  -3  13      234.77      302.76     24.35 o
   0  -3  13      696.63      688.42     37.21 o
   1  -3  13      422.05      436.10     33.27 o
   2  -3  13      189.29      234.30     29.05 o
   3  -3  13      116.44      173.60     31.12 o
   4  -3  13        1.94      -26.62     26.62 o
   5  -3  13       80.66       99.78     37.05 o
   6  -3  13       12.40       38.27     39.93 o
   7  -3  13       32.24       85.30     50.93 o
   8  -3  13       31.05       81.20     61.44 o
   9  -3  13        6.86      -12.74     71.70 o
  -7  -2  13      160.24      135.86     40.50 o
  -6  -2  13      205.72      167.47     34.61 o
  -5  -2  13      285.05      286.69     35.91 o
  -4  -2  13      529.45      534.27     24.09 o
  -3  -2  13     1236.37     1247.06     34.43 o
  -2  -2  13     1032.54     1014.14     43.99 o
  -1  -2  13      626.57      603.00     32.22 o
   0  -2  13      640.87      709.93     35.55 o
   1  -2  13      154.70      168.81     23.01 o
   2  -2  13      244.19      209.18     26.62 o
   3  -2  13      104.18      126.20     27.15 o
   4  -2  13      260.49      275.29     34.13 o
   5  -2  13       78.01      109.48     34.86 o
   6  -2  13       20.78       37.05     36.76 o
   7  -2  13       23.34       71.30     47.80 o
   8  -2  13       22.82       14.57     56.28 o
   9  -2  13        1.18       16.56     67.32 o
  -9  -1  13       10.27        9.25     54.70 o
  -8  -1  13       68.69       29.34     43.83 o
  -7  -1  13       89.35       96.21     41.76 o
  -6  -1  13        4.31      -21.83     27.59 o
  -5  -1  13      234.12      256.74     23.12 o
  -4  -1  13       22.02       43.43     14.59 o
  -3  -1  13       19.12       25.99     12.06 o
  -2  -1  13      547.01      630.60     43.26 o
  -1  -1  13       80.63       85.04     12.25 o
   0  -1  13      265.23      276.14     24.10 o
   1  -1  13     1198.29     1178.89     47.92 o
   2  -1  13      761.40      784.79     41.84 o
   3  -1  13       62.31        5.44     22.60 o
   4  -1  13      511.88      529.80     44.39 o
   5  -1  13      266.88      306.29     40.25 o
   6  -1  13        1.19       29.62     36.64 o
   7  -1  13       16.43      -12.46     42.45 o
   8  -1  13        7.60       55.55     52.55 o
   9  -1  13        5.39       -2.31     64.03 o
  -9   0  13        9.04       42.16     56.53 o
  -8   0  13        5.87       14.97     42.77 o
  -7   0  13       23.46       13.23     38.14 o
  -6   0  13       15.29      -12.14     21.71 o
  -5   0  13     1075.09     1047.85     39.37 o
  -4   0  13      384.23      369.54     22.18 o
  -3   0  13        0.43       11.25     12.49 o
  -2   0  13      267.02      338.61     19.71 o
  -1   0  13      166.67      190.00     16.54 o
   1   0  13     8504.73     8470.08    232.03 o
   2   0  13     1128.64     1223.90     52.22 o
   3   0  13      712.44      682.53     41.07 o
   4   0  13     1359.99     1399.93     65.09 o
   5   0  13      270.55      275.53     39.52 o
   6   0  13      131.68       66.47     36.68 o
   7   0  13       13.89       29.18     41.55 o
   8   0  13        7.43       62.17     49.55 o
   9   0  13        4.94       38.10     64.16 o
  -9   1  13       10.40      -24.06     56.16 o
  -8   1  13       68.47      116.75     46.46 o
  -7   1  13       91.11       84.25     28.74 o
  -6   1  13        4.09       43.00     23.70 o
  -5   1  13      240.27      225.15     24.48 o
  -4   1  13       23.87       33.11     15.56 o
  -3   1  13       20.11       21.84      8.04 o
  -2   1  13      551.91      592.13     18.20 o
  -1   1  13       75.34       99.15      9.47 o
   0   1  13      253.36      269.92     18.57 o
   1   1  13     1202.54     1135.70     26.79 o
   2   1  13      749.91      753.67     37.54 o
   3   1  13       64.84      114.63     23.70 o
   4   1  13      512.69      479.97     39.24 o
   5   1  13      273.67      295.21     38.06 o
   6   1  13        1.05       -3.33     32.34 o
   7   1  13       16.45       -3.45     42.36 o
   8   1  13        7.41      -20.13     48.69 o
   9   1  13        5.40      -34.69     62.53 o
  -9   2  13        0.99        7.79     59.00 o
  -8   2  13        7.12       90.21     48.98 o
  -7   2  13      160.02      169.20     30.92 o
  -6   2  13      202.30      249.77     35.61 o
  -5   2  13      287.82      296.98     17.87 o
  -4   2  13      525.35      519.19     18.43 o
  -3   2  13     1227.39     1167.63     24.59 o
  -2   2  13     1026.36     1025.70     21.00 o
  -1   2  13      622.19      641.02     15.60 o
   0   2  13      645.95      673.95     16.62 o
   1   2  13      154.08      180.92     15.87 o
   2   2  13      242.90      282.68     18.73 o
   3   2  13      102.84       98.14     17.17 o
   4   2  13      261.61      293.16     28.81 o
   5   2  13       77.47       97.51     32.46 o
   6   2  13       20.53       25.73     35.59 o
   7   2  13       23.25       61.92     40.70 o
   8   2  13       23.87       71.86     55.39 o
   9   2  13        1.29       28.73     89.31 o
  -9   3  13        2.18       15.10     67.97 o
  -8   3  13       19.90       63.71     76.94 o
  -7   3  13       45.69       47.47     67.32 o
  -6   3  13      131.26      171.27     22.24 o
  -5   3  13        1.69        9.34     15.61 o
  -4   3  13       52.79       34.26     12.58 o
  -3   3  13      118.74      147.26     13.03 o
  -2   3  13      223.46      232.39     13.10 o
  -1   3  13      232.36      260.41     12.69 o
   0   3  13      689.31      668.52     17.77 o
   1   3  13      427.62      461.85     15.86 o
   2   3  13      192.54      217.76     13.62 o
   3   3  13      118.66       98.09     14.99 o
   4   3  13        1.96       22.95     18.75 o
   5   3  13       84.03       69.44     22.95 o
   6   3  13       13.11        5.32     31.69 o
   7   3  13       31.93       63.30     49.83 o
   8   3  13       30.26       98.77     65.53 o
   9   3  13        6.73       93.21     84.16 o
  -9   4  13        2.26      -23.10     50.82 o
  -8   4  13        1.26      -38.55     38.55 o
  -7   4  13       12.25       46.53     33.06 o
  -6   4  13        9.45       11.73     23.00 o
  -5   4  13       73.77       69.15     20.15 o
  -4   4  13       96.21       96.90     18.85 o
  -3   4  13       98.31      108.68     14.12 o
  -2   4  13      301.16      331.01     16.84 o
  -1   4  13       38.85       65.36     11.39 o
   0   4  13      488.24      470.67     17.63 o
   1   4  13      548.44      479.40     28.14 o
   2   4  13       14.70        4.18     11.35 o
   3   4  13      111.95       98.39     19.09 o
   4   4  13      130.57      153.32     18.94 o
   5   4  13      132.80      175.75     42.00 o
   6   4  13       22.88       21.47     43.26 o
   7   4  13        8.53       45.49     54.13 o
   8   4  13        3.68      -28.97     65.86 o
  -8   5  13       42.15      115.59     55.35 o
  -7   5  13       54.03       57.11     28.89 o
  -6   5  13       10.44       23.96     28.94 o
  -5   5  13        6.65       -8.46     20.94 o
  -4   5  13        4.47       14.94     16.00 o
  -3   5  13      114.52      104.28     15.48 o
  -2   5  13      152.19      188.47     20.05 o
  -1   5  13      173.86      156.30     15.37 o
   0   5  13      189.22      186.23     26.67 o
   1   5  13       11.83       17.75     12.02 o
   2   5  13      107.51      123.91     18.61 o
   3   5  13      290.50      284.33     21.72 o
   4   5  13       82.77      111.87     26.72 o
   5   5  13       34.01       21.50     28.66 o
   6   5  13        3.71       91.22     45.85 o
   7   5  13       27.53      -28.24     57.87 o
   8   5  13       21.34      -32.38     68.90 o
  -8   6  13        3.83       -6.39     49.33 o
  -7   6  13       10.07       11.03     46.31 o
  -6   6  13        5.95      -20.38     30.77 o
  -5   6  13       43.44       79.66     25.86 o
  -4   6  13       89.36      109.15     25.57 o
  -3   6  13       78.55       65.21     17.27 o
  -2   6  13      123.79      173.14     20.58 o
  -1   6  13       14.14       -3.57     17.04 o
   0   6  13      143.68      142.44     20.16 o
   1   6  13       64.30       48.34     18.04 o
   2   6  13       49.93       30.88     18.47 o
   3   6  13       10.72       60.99     25.53 o
   4   6  13       40.98       33.85     27.76 o
   5   6  13       17.54       -5.26     36.09 o
   6   6  13       12.48       41.35     51.94 o
   7   6  13        0.27       22.85     64.11 o
  -7   7  13        3.57       73.78     38.53 o
  -6   7  13        3.31      -12.88     31.36 o
  -5   7  13       23.66       53.62     27.60 o
  -4   7  13       22.63        0.69     25.03 o
  -3   7  13        2.40       -2.07     24.16 o
  -2   7  13       13.66       57.09     23.08 o
  -1   7  13      152.06      167.73     27.30 o
   0   7  13       96.19       96.95     22.31 o
   1   7  13       53.37       47.00     21.67 o
   2   7  13        5.70       23.31     27.41 o
   3   7  13       21.29       33.06     29.56 o
   4   7  13       11.61      -30.22     30.22 o
   5   7  13       31.69       25.31     36.26 o
   6   7  13        8.74      -38.79     38.79 o
   7   7  13        0.69      147.71     69.47 o
  -6   8  13        0.75      -38.20     38.20 o
  -5   8  13        1.06        0.16     40.42 o
  -4   8  13       22.60      -18.35     37.45 o
  -3   8  13       97.45       66.71     36.76 o
  -2   8  13       59.61       97.14     41.47 o
  -1   8  13       18.80      -11.67     24.82 o
   0   8  13       12.88       27.63     25.08 o
   1   8  13       18.21       16.61     29.73 o
   2   8  13       21.96      -10.84     31.67 o
   3   8  13        0.13        9.79     49.42 o
   4   8  13       28.93       40.30     69.98 o
   5   8  13       11.12      -39.23     39.23 o
   6   8  13        3.85       14.50     45.48 o
  -5   9  13        1.92       34.78     53.65 o
  -4   9  13        0.83       33.94     89.68 o
  -3   9  13        2.34       25.68     43.02 o
  -2   9  13        0.76       -4.41     33.90 o
  -1   9  13       19.28       -6.56     31.67 o
   0   9  13        0.30      -27.01     36.91 o
   1   9  13       25.54      -37.26     37.26 o
   2   9  13       24.63       36.67     40.76 o
   3   9  13        0.74       -9.29     44.49 o
   4   9  13        4.53      -43.41     43.41 o
  -3  10  13        0.50      -74.26     74.26 o
  -2  10  13        5.09      -34.99     49.65 o
  -1  10  13        8.78       48.07     46.91 o
   0  10  13        5.39       62.05     45.65 o
   1  10  13        1.59       29.80     45.38 o
   2  10  13        4.46      -33.16     46.12 o
   3  -7  14       26.08      -10.59     44.07 o
   4  -7  14        8.12       23.09     51.70 o
   5  -7  14        7.80      -53.73     53.73 o
   6  -7  14        1.54      -62.00     62.00 o
   1  -6  14       22.47       13.27     30.96 o
   2  -6  14       55.43       85.78     38.35 o
   3  -6  14       44.64       90.77     38.31 o
   4  -6  14       35.39      118.33     47.40 o
   5  -6  14        4.97       -1.91     46.02 o
   6  -6  14        4.93       -3.77     52.55 o
   7  -6  14       12.79        7.91     62.00 o
  -1  -5  14      101.74       61.27     23.94 o
   0  -5  14       98.96      147.83     27.27 o
   1  -5  14       85.11      128.07     29.46 o
   2  -5  14        1.08       -7.39     28.28 o
   3  -5  14      115.51       83.43     33.68 o
   4  -5  14      157.29      109.08     40.13 o
   5  -5  14       72.53       51.05     42.40 o
   6  -5  14        6.51       36.44     42.81 o
   7  -5  14        0.89       38.14     57.78 o
   8  -5  14        0.83      -65.74     65.74 o
  -3  -4  14       10.31       21.91     23.09 o
  -2  -4  14       19.56       21.75     19.84 o
  -1  -4  14      316.18      361.39     30.47 o
   0  -4  14       44.74       21.30     21.67 o
   1  -4  14      181.89      219.73     28.93 o
   2  -4  14      273.50      268.18     33.52 o
   3  -4  14       13.67      -26.98     28.04 o
   4  -4  14       49.64       35.14     32.87 o
   5  -4  14       31.81       29.95     37.58 o
   6  -4  14       27.36        3.45     39.48 o
   7  -4  14        2.90      111.27     55.59 o
   8  -4  14       16.15       44.07     59.41 o
  -5  -3  14       10.66       15.99     27.72 o
  -4  -3  14      404.06      410.41     35.14 o
  -3  -3  14      875.63      861.28     44.47 o
  -2  -3  14      406.11      397.18     31.04 o
  -1  -3  14     1194.95     1047.66     45.65 o
   0  -3  14      800.14      725.02     38.87 o
   1  -3  14      155.70      168.85     25.69 o
   2  -3  14      230.92      195.26     29.38 o
   3  -3  14       13.66       -0.97     26.30 o
   4  -3  14      276.26      283.12     38.87 o
   5  -3  14      252.49      290.06     43.50 o
   6  -3  14       49.01       11.00     37.49 o
   7  -3  14        0.62      -48.29     48.29 o
   8  -3  14        2.97       48.61     58.27 o
   9  -3  14        7.68      -72.80     72.80 o
  -7  -2  14       85.31       77.63     41.63 o
  -6  -2  14      333.79      317.29     38.27 o
  -5  -2  14       69.77       52.02     28.12 o
  -4  -2  14      185.16      228.63     48.51 o
  -3  -2  14      123.35      105.75     16.27 o
  -2  -2  14      108.21       75.96     19.48 o
  -1  -2  14      207.62      220.87     23.25 o
   0  -2  14      600.96      593.59     33.96 o
   1  -2  14     1616.23     1731.37     63.67 o
   2  -2  14       22.25       33.32     21.91 o
   3  -2  14      104.49       89.52     27.51 o
   4  -2  14       12.86       21.26     28.16 o
   5  -2  14        1.59       15.50     32.71 o
   6  -2  14      145.26      228.05     45.25 o
   7  -2  14        2.05      -21.79     45.98 o
   8  -2  14       46.58       50.48     54.58 o
   9  -2  14       17.28       51.33     72.55 o
  -9  -1  14        5.66      -57.87     57.87 o
  -8  -1  14       11.60       10.23     43.95 o
  -7  -1  14       20.30      -26.21     35.79 o
  -6  -1  14       31.75       19.19     29.05 o
  -5  -1  14      146.84      131.45     21.15 o
  -4  -1  14      256.47      251.59     60.75 o
  -3  -1  14      768.45      708.54     50.22 o
  -2  -1  14      512.08      536.82     48.39 o
  -1  -1  14      331.13      328.36     26.98 o
   0  -1  14     1346.84     1481.16     55.31 o
   1  -1  14      845.54      895.17     41.15 o
   2  -1  14      518.95      566.48     37.33 o
   3  -1  14      874.29      925.60     47.72 o
   4  -1  14      348.48      416.62     41.67 o
   5  -1  14       72.49       53.65     29.99 o
   6  -1  14       28.78      -10.10     35.95 o
   7  -1  14       14.43      -29.99     41.71 o
   8  -1  14       25.03       18.06     52.75 o
   9  -1  14        5.40      -47.68     64.84 o
  -9   0  14        4.84       28.77     59.41 o
  -8   0  14      104.86       85.42     45.45 o
  -7   0  14       93.70      103.72     39.85 o
  -6   0  14       29.39       60.27     31.49 o
  -5   0  14       67.83      126.11     21.12 o
  -4   0  14      337.79      363.99     28.91 o
  -3   0  14      135.64      139.49     16.47 o
  -2   0  14        6.94       11.82     18.69 o
  -1   0  14       40.84       15.27     11.65 o
   0   0  14     8169.18     8020.67    127.84 o
   1   0  14     1856.27     1660.00     61.31 o
   2   0  14        4.31      -16.27     16.27 o
   3   0  14       10.03       16.60     22.07 o
   4   0  14       21.65       31.98     26.34 o
   5   0  14      677.58      641.23     51.86 o
   6   0  14      121.52      163.53     40.58 o
   7   0  14       35.41       36.85     42.65 o
   8   0  14        3.49      -50.64     50.64 o
   9   0  14        0.58       41.71     65.58 o
  -9   1  14        5.38        5.97     57.05 o
  -8   1  14       11.17        7.67     46.10 o
  -7   1  14       19.21      -27.44     27.44 o
  -6   1  14       31.01       66.74     28.45 o
  -5   1  14      147.11      212.30     80.57 o
  -4   1  14      252.38      246.89     22.70 o
  -3   1  14      766.64      684.68     22.04 o
  -2   1  14      517.40      472.24     16.52 o
  -1   1  14      330.47      326.12     23.17 o
   0   1  14     1328.06     1496.75     31.47 o
   1   1  14      841.35      869.88     26.74 o
   2   1  14      515.71      504.92     34.09 o
   3   1  14      871.76      857.92     46.99 o
   4   1  14      340.35      341.06     36.28 o
   5   1  14       67.96       78.44     31.65 o
   6   1  14       28.61       39.52     36.20 o
   7   1  14       13.90      -39.93     39.93 o
   8   1  14       24.75       28.16     52.27 o
   9   1  14        5.27      -13.76     68.54 o
  -9   2  14        8.45       -0.61     60.14 o
  -8   2  14       20.61      -35.47     48.13 o
  -7   2  14       87.55       93.69     34.45 o
  -6   2  14      332.46      417.42     33.67 o
  -5   2  14       69.84       75.59     17.30 o
  -4   2  14      182.92      209.57     14.24 o
  -3   2  14      124.98      144.77     11.26 o
  -2   2  14      110.02      109.57      9.18 o
  -1   2  14      218.99      217.03     12.87 o
   0   2  14      611.70      593.60     15.70 o
   1   2  14     1606.14     1636.23     30.46 o
   2   2  14       24.01       25.06     14.45 o
   3   2  14      105.02       99.49     17.20 o
   4   2  14       12.50        2.32     17.96 o
   5   2  14        1.38        0.89     31.21 o
   6   2  14      143.64      113.17     37.45 o
   7   2  14        2.24       84.00     46.54 o
   8   2  14       46.63      143.72     45.78 o
   9   2  14       17.30      -20.13     90.57 o
  -9   3  14        9.39       81.08     67.16 o
  -8   3  14        7.19       30.00     36.78 o
  -7   3  14        4.59       62.90     43.76 o
  -6   3  14       33.35       26.77     21.30 o
  -5   3  14        9.90       -6.32     17.71 o
  -4   3  14      403.11      414.52     18.55 o
  -3   3  14      873.95      852.41     22.45 o
  -2   3  14      412.67      389.75     15.90 o
  -1   3  14     1198.11     1111.69     23.70 o
   0   3  14      808.86      793.43     19.90 o
   1   3  14      149.89      152.47     13.00 o
   2   3  14      232.41      269.76     14.98 o
   3   3  14       14.65       24.40     39.26 o
   4   3  14      274.15      305.62     61.62 o
   5   3  14      253.80      277.51     28.39 o
   6   3  14       48.89       48.33     28.71 o
   7   3  14        0.72       -8.97     48.57 o
   8   3  14        2.88      -63.67     63.67 o
   9   3  14        7.58       -0.08     83.84 o
  -9   4  14        0.92      -49.88     49.88 o
  -8   4  14        6.91       11.68     39.50 o
  -7   4  14       23.16        1.65     34.15 o
  -6   4  14        0.37       37.13     23.32 o
  -5   4  14      261.04      271.10     23.54 o
  -4   4  14       97.39       85.73     15.37 o
  -3   4  14       10.07       18.54     12.74 o
  -2   4  14       22.53       24.31     12.10 o
  -1   4  14      309.41      309.79     16.44 o
   0   4  14       45.19       66.12     22.67 o
   1   4  14      181.45      180.99     13.53 o
   2   4  14      276.68      292.39     15.87 o
   3   4  14       13.36       -2.19     15.16 o
   4   4  14       49.97       40.89     17.63 o
   5   4  14       31.57       53.04     39.00 o
   6   4  14       27.05       17.33     46.42 o
   7   4  14        2.89      -53.24     53.24 o
   8   4  14       16.62      -13.63     69.75 o
  -8   5  14        7.59      -24.94     44.94 o
  -7   5  14       20.21       28.73     29.98 o
  -6   5  14        0.24       20.18     25.65 o
  -5   5  14        1.37       -0.54     21.99 o
  -4   5  14       25.40       22.98     18.79 o
  -3   5  14       95.29      105.86     16.30 o
  -2   5  14        0.16       14.53     13.54 o
  -1   5  14       98.82       83.51     14.01 o
   0   5  14       96.67      105.49     17.59 o
   1   5  14       82.98       96.83     13.79 o
   2   5  14        0.90      -13.46     13.46 o
   3   5  14      114.47      125.69     18.85 o
   4   5  14      160.20      104.16     27.40 o
   5   5  14       73.46       90.79     30.80 o
   6   5  14        6.48      -27.23     49.30 o
   7   5  14        0.78       -1.26     57.74 o
   8   5  14        0.82      -47.52     70.49 o
  -8   6  14        2.06       23.00     50.61 o
  -7   6  14       24.72      -33.18     33.18 o
  -6   6  14       19.30       18.01     38.10 o
  -5   6  14        7.50       29.27     24.16 o
  -4   6  14        9.01        0.45     22.22 o
  -3   6  14        2.02        4.59     17.10 o
  -2   6  14       38.34       48.49     17.37 o
  -1   6  14       42.54       38.40     19.95 o
   0   6  14       64.99       78.75     18.66 o
   1   6  14       22.92       17.54     17.43 o
   2   6  14       54.18       62.04     25.04 o
   3   6  14       43.14       56.71     31.49 o
   4   6  14       35.61       13.06     27.93 o
   5   6  14        4.52       39.52     36.50 o
   6   6  14        4.79       51.62     54.05 o
   7   6  14       12.79        6.01     67.16 o
  -7   7  14        3.54      -37.98     37.98 o
  -6   7  14        0.35       23.38     55.72 o
  -5   7  14        6.09      -28.03     28.03 o
  -4   7  14       60.88       90.62     26.72 o
  -3   7  14       42.62       28.95     23.27 o
  -2   7  14       40.48       -6.10     22.85 o
  -1   7  14      126.03      135.93     24.36 o
   0   7  14       57.99       97.41     23.13 o
   1   7  14       61.29       65.09     21.95 o
   2   7  14       24.97       21.22     27.49 o
   3   7  14       25.95       35.15     35.47 o
   4   7  14        8.20        2.45     31.11 o
   5   7  14        8.21      -10.60     37.03 o
   6   7  14        1.53      -38.34     54.50 o
  -6   8  14        7.14      -11.11     39.65 o
  -5   8  14       18.45      -32.36     32.36 o
  -4   8  14       16.19      -10.91     39.82 o
  -3   8  14        0.23       15.19     36.33 o
  -2   8  14       35.57       -6.98     28.63 o
  -1   8  14       24.39       18.40     26.29 o
   0   8  14       79.15       90.83     27.70 o
   1   8  14       79.59       98.73     63.14 o
   2   8  14        0.82      -32.62     32.62 o
   3   8  14        0.36       63.44     36.34 o
   4   8  14        9.79      -12.30     35.97 o
   5   8  14        0.03      -42.52     42.56 o
  -5   9  14        4.13      -13.68     69.11 o
  -4   9  14        2.30      -14.14     46.77 o
  -3   9  14        5.81      -26.58     44.21 o
  -2   9  14        9.85       38.27     42.39 o
  -1   9  14        0.26       -7.99     32.21 o
   0   9  14        7.16      -24.92     36.29 o
   1   9  14        1.19       19.07     39.70 o
   2   9  14        0.77      -28.30     39.32 o
   3   9  14        7.87       -9.54     45.47 o
   4   9  14       19.44       23.26     51.13 o
  -2  10  14        2.55       21.41     49.26 o
  -1  10  14        0.37        2.43     71.99 o
   0  10  14       12.06       19.74     59.45 o
   1  10  14        8.82        9.73     45.74 o
   2  10  14        1.49      -48.57     48.57 o
   3  -7  15       13.48       30.64     49.38 o
   4  -7  15       28.87       45.49     51.70 o
   5  -7  15        7.96      -10.06     57.46 o
   6  -7  15        4.05      113.82     68.82 o
   1  -6  15      168.82      149.05     36.07 o
   2  -6  15       11.87       29.99     37.21 o
   3  -6  15       67.34       39.73     38.23 o
   4  -6  15       30.81      -41.84     41.84 o
   5  -6  15       28.20       39.04     50.56 o
   6  -6  15        4.46       46.10     55.67 o
   7  -6  15        0.08       25.89     64.48 o
  -1  -5  15       65.37       19.03     23.54 o
   0  -5  15       48.73       27.80     25.00 o
   1  -5  15      382.60      410.86     40.25 o
   2  -5  15      114.32      105.14     32.67 o
   3  -5  15       50.92      -10.79     32.06 o
   4  -5  15       24.99      -10.67     36.60 o
   5  -5  15        9.18      -32.10     41.39 o
   6  -5  15       14.50      104.61     51.13 o
   7  -5  15        2.02      -56.81     56.81 o
   8  -5  15        0.70      -68.46     68.46 o
  -3  -4  15       50.74       50.68     24.87 o
  -2  -4  15       14.92       21.18     22.16 o
  -1  -4  15       78.77       38.43     21.51 o
   0  -4  15      292.94      297.20     29.30 o
   1  -4  15      196.16      296.10     32.30 o
   2  -4  15       16.88      -24.67     24.67 o
   3  -4  15        5.23       16.68     29.91 o
   4  -4  15       87.31       85.17     35.47 o
   5  -4  15       51.86        2.23     35.99 o
   6  -4  15        9.57       20.29     40.54 o
   7  -4  15       35.62       -8.16     48.57 o
   8  -4  15        4.76      -63.14     63.14 o
  -5  -3  15      150.71      176.11     33.15 o
  -4  -3  15      317.48      309.78     32.46 o
  -3  -3  15      184.70      234.26     27.76 o
  -2  -3  15      694.14      678.27     38.75 o
  -1  -3  15      496.43      468.32     32.06 o
   0  -3  15      793.41      708.02     40.05 o
   1  -3  15      326.07      333.23     31.77 o
   2  -3  15       89.23      129.61     26.58 o
   3  -3  15      293.71      242.70     32.79 o
   4  -3  15      162.67      231.14     39.85 o
   5  -3  15       37.58      -36.36     36.36 o
   6  -3  15       42.85       35.63     42.32 o
   7  -3  15       27.27      -16.43     48.69 o
   8  -3  15        1.31       11.81     62.65 o
  -7  -2  15        3.91        5.40     39.77 o
  -6  -2  15       15.86       65.74     31.16 o
  -5  -2  15       31.76       62.86     28.93 o
  -4  -2  15      259.19      238.79     21.47 o
  -3  -2  15      314.64      332.10     20.50 o
  -2  -2  15      358.06      387.08     31.16 o
  -1  -2  15     1567.95     1458.48     55.07 o
   0  -2  15      801.10      799.60     40.01 o
   1  -2  15      414.21      404.94     30.31 o
   2  -2  15      148.66      145.56     27.31 o
   3  -2  15       98.73      109.04     28.49 o
   4  -2  15      119.81       91.18     29.87 o
   5  -2  15      271.99      253.01     43.50 o
   6  -2  15      114.22      119.95     44.07 o
   7  -2  15        1.15      -41.80     46.42 o
   8  -2  15        2.95      -50.36     55.47 o
   9  -2  15        1.25      -70.40     70.40 o
  -9  -1  15        1.70      -13.51     54.78 o
  -8  -1  15        6.42      -44.23     47.40 o
  -7  -1  15       60.06       37.37     36.12 o
  -6  -1  15       13.26       10.96     30.19 o
  -5  -1  15      292.39      254.81     50.95 o
  -4  -1  15      130.86      126.47     18.49 o
  -3  -1  15      319.02      341.01     24.21 o
  -2  -1  15      149.28      146.97     16.05 o
  -1  -1  15     1514.20     1628.95     60.42 o
   0  -1  15     1404.29     1670.79     61.60 o
   1  -1  15       44.33       31.21     19.80 o
   2  -1  15      130.08      148.44     26.94 o
   3  -1  15      117.24       54.21     25.00 o
   4  -1  15      579.00      548.87     46.83 o
   5  -1  15      283.49      300.36     39.60 o
   6  -1  15       58.14       61.19     40.86 o
   7  -1  15       13.96      -35.87     43.18 o
   8  -1  15       25.29      -53.73     53.73 o
   9  -1  15       14.55       77.87     70.97 o
  -9   0  15        1.29       61.96     55.27 o
  -8   0  15      146.84      180.90     50.16 o
  -7   0  15      105.84       99.30     39.08 o
  -6   0  15      337.37      377.13     30.72 o
  -5   0  15      177.83      189.30     33.64 o
  -4   0  15      134.94      149.64     18.93 o
  -3   0  15        2.61        2.16     14.04 o
  -2   0  15        5.68       15.54     12.31 o
  -1   0  15     3239.03     3262.85    144.76 o
   0   0  15      204.93      275.61     26.94 o
   1   0  15     1183.96     1191.07     50.97 o
   2   0  15      225.08      228.42     26.21 o
   3   0  15      128.38      162.27     26.25 o
   4   0  15      375.23      336.72     34.98 o
   5   0  15       58.45       44.15     33.48 o
   6   0  15      140.82       92.72     40.17 o
   7   0  15       16.39      -20.25     41.76 o
   8   0  15       33.38       -7.10     51.86 o
   9   0  15        0.00      -26.78     65.21 o
  -9   1  15        1.82       28.16     55.92 o
  -8   1  15        6.26      -19.36     46.91 o
  -7   1  15       58.44       59.12     30.79 o
  -6   1  15       13.13       45.37     35.26 o
  -5   1  15      285.07      288.88     39.10 o
  -4   1  15      133.69      131.45     20.89 o
  -3   1  15      316.88      332.98     22.54 o
  -2   1  15      143.78      167.31     12.20 o
  -1   1  15     1514.98     1608.63     36.49 o
   0   1  15     1381.75     1639.78     34.50 o
   1   1  15       38.82       44.71     10.27 o
   2   1  15      133.89      160.49     24.71 o
   3   1  15      113.24      141.17     24.47 o
   4   1  15      576.48      567.05     44.51 o
   5   1  15      282.54      225.94     37.82 o
   6   1  15       59.12       70.28     38.35 o
   7   1  15       13.67       17.98     41.31 o
   8   1  15       26.03      -41.71     51.17 o
   9   1  15       15.00       31.04     70.81 o
  -9   2  15        2.70       34.21     59.65 o
  -8   2  15       13.06        2.56     49.91 o
  -7   2  15        3.55      -27.59     27.59 o
  -6   2  15       16.32       18.72     24.41 o
  -5   2  15       31.58       37.09     18.35 o
  -4   2  15      259.44      251.62     15.01 o
  -3   2  15      316.41      299.62     13.96 o
  -2   2  15      360.92      345.33     12.73 o
  -1   2  15     1586.22     1381.71     27.88 o
   0   2  15      783.89      752.94     18.33 o
   1   2  15      413.12      416.76     18.64 o
   2   2  15      146.35      176.38     18.54 o
   3   2  15       98.50       70.76     17.58 o
   4   2  15      117.63      140.50     22.33 o
   5   2  15      279.14      286.82     28.76 o
   6   2  15      115.38      111.67     41.71 o
   7   2  15        1.08       28.24     45.65 o
   8   2  15        3.14       11.77     64.60 o
   9   2  15        1.30       11.85     81.93 o
  -9   3  15        0.01      -63.83     63.83 o
  -8   3  15        4.92      -37.50     37.50 o
  -7   3  15      111.88       95.92     32.59 o
  -6   3  15       39.49       58.01     21.88 o
  -5   3  15      151.23      141.90     20.47 o
  -4   3  15      318.70      284.90     33.11 o
  -3   3  15      186.11      178.98     14.06 o
  -2   3  15      684.05      647.87     19.10 o
  -1   3  15      495.06      525.93     16.85 o
   0   3  15      801.53      829.97     20.62 o
   1   3  15      328.39      342.82     15.20 o
   2   3  15       88.59       94.05     13.80 o
   3   3  15      295.88      283.54     23.05 o
   4   3  15      159.71      191.07     29.24 o
   5   3  15       36.77       39.08     23.82 o
   6   3  15       42.47       73.67     30.19 o
   7   3  15       27.37       12.05     51.01 o
   8   3  15        1.34       47.07     66.10 o
  -8   4  15       74.41       52.76     40.80 o
  -7   4  15       95.89      115.89     36.83 o
  -6   4  15       53.40       19.27     22.91 o
  -5   4  15        3.27       38.98     19.29 o
  -4   4  15      144.81      155.76     20.61 o
  -3   4  15       52.28       32.55     13.30 o
  -2   4  15       14.92       22.31     11.77 o
  -1   4  15       79.92       73.60     12.29 o
   0   4  15      291.64      316.70     15.53 o
   1   4  15      190.84      181.40     15.79 o
   2   4  15       16.32        7.42     11.71 o
   3   4  15        4.98        0.64     16.04 o
   4   4  15       88.02      122.57     24.59 o
   5   4  15       50.96       40.74     39.04 o
   6   4  15        9.85      -20.65     46.26 o
   7   4  15       36.09      155.98     58.07 o
   8   4  15        4.67       91.51     72.92 o
  -8   5  15        1.16       62.38     44.37 o
  -7   5  15       11.48       37.27     30.38 o
  -6   5  15        6.07        2.84     25.02 o
  -5   5  15        5.21      -22.77     23.03 o
  -4   5  15       94.20       91.36     21.51 o
  -3   5  15       78.17       72.41     16.37 o
  -2   5  15        5.34      -13.29     13.29 o
  -1   5  15       66.26       70.41     13.83 o
   0   5  15       51.75       70.29     14.20 o
   1   5  15      387.29      401.17     18.69 o
   2   5  15      115.09      121.62     15.03 o
   3   5  15       51.86       65.66     18.39 o
   4   5  15       24.25       31.12     26.61 o
   5   5  15        8.49       14.81     44.56 o
   6   5  15       14.64        0.77     50.07 o
   7   5  15        2.10      -57.70     57.70 o
   8   5  15        0.63       86.88     73.41 o
  -7   6  15       24.47       -2.11     32.98 o
  -6   6  15       19.91      -27.48     27.48 o
  -5   6  15        8.73       -7.99     24.65 o
  -4   6  15       42.85       17.69     28.16 o
  -3   6  15        9.69        2.97     20.50 o
  -2   6  15       16.79        7.86     22.61 o
  -1   6  15      152.68      157.42     22.47 o
   0   6  15       62.18       52.09     19.03 o
   1   6  15      169.69      179.01     21.36 o
   2   6  15       10.91       20.41     19.72 o
   3   6  15       66.70       60.56     25.09 o
   4   6  15       31.23       34.23     35.06 o
   5   6  15       27.92       47.31     31.56 o
   6   6  15        4.54       -6.57     47.76 o
   7   6  15        0.10      -34.86     66.87 o
  -7   7  15        1.22      -30.27     38.64 o
  -6   7  15        2.96       13.99     36.52 o
  -5   7  15        1.63       29.51     28.70 o
  -4   7  15       23.61       11.12     26.15 o
  -3   7  15       77.83       95.33     59.89 o
  -2   7  15      104.40       84.76     25.75 o
  -1   7  15       11.48      -17.71     21.78 o
   0   7  15       68.14      132.42     23.43 o
   1   7  15       13.27       28.84     21.18 o
   2   7  15        9.55       42.50     28.37 o
   3   7  15       13.88       36.12     30.07 o
   4   7  15       28.95      108.99     33.78 o
   5   7  15        7.84      -33.55     72.78 o
   6   7  15        3.92      -45.04     57.34 o
  -6   8  15        0.75        1.77     41.24 o
  -5   8  15       12.70       56.15     35.07 o
  -4   8  15       16.32       69.41     41.42 o
  -3   8  15       21.90       -3.94     37.30 o
  -2   8  15       14.78       38.42     37.83 o
  -1   8  15       31.76       25.21     26.84 o
   0   8  15       34.79       30.52     26.13 o
   1   8  15        3.15      -14.26     32.69 o
   2   8  15        2.44      -27.94     31.96 o
   3   8  15       21.04        4.57     34.90 o
   4   8  15        1.87       -0.23     36.69 o
   5   8  15        7.03       25.12     46.57 o
  -4   9  15        2.87       31.77     50.65 o
  -3   9  15        1.69      -13.16     44.88 o
  -2   9  15       11.66       17.88     41.87 o
  -1   9  15       28.07       55.86     83.31 o
   0   9  15        8.95       -9.33     37.59 o
   1   9  15       10.18      -36.25     36.25 o
   2   9  15        9.71      -45.37     45.37 o
   3   9  15        1.23       -0.78     42.99 o
   4   9  15        4.23      -44.48     44.48 o
  -2  10  15        0.03       13.31     55.33 o
  -1  10  15       12.16      -47.52     68.21 o
   0  10  15       16.95      114.10     47.90 o
   1  10  15        0.63       21.12     45.44 o
   2  10  15       12.22       99.89     51.37 o
   3  -7  16        0.95      -34.57     50.64 o
   4  -7  16       10.37       62.00     52.47 o
   5  -7  16       11.77       28.77     64.89 o
   6  -7  16        3.86      -21.14     66.14 o
   1  -6  16       34.03       40.90     32.38 o
   2  -6  16       18.12        3.33     35.55 o
   3  -6  16       13.36      -24.63     40.82 o
   4  -6  16       42.27        3.21     42.81 o
   5  -6  16       46.20       49.51     50.64 o
   6  -6  16        7.52      -15.22     56.32 o
   7  -6  16        1.05        1.74     67.48 o
  -1  -5  16       31.85       -0.04     24.43 o
   0  -5  16      346.68      365.82     36.07 o
   1  -5  16       65.02      111.47     28.93 o
   2  -5  16      110.77      100.55     32.30 o
   3  -5  16       59.22       19.76     34.53 o
   4  -5  16        5.75      -37.13     37.13 o
   5  -5  16       23.88      -19.56     42.40 o
   6  -5  16       42.33        7.63     51.70 o
   7  -5  16       12.60      -42.81     55.80 o
   8  -5  16        9.84      -31.29     72.03 o
  -3  -4  16       45.43       68.98     24.23 o
  -2  -4  16      221.68      236.86     30.27 o
  -1  -4  16       54.05       56.89     22.48 o
   0  -4  16      159.36      141.94     26.09 o
   1  -4  16      586.09      617.12     40.62 o
   2  -4  16       18.36       42.04     28.65 o
   3  -4  16      133.51      147.58     34.57 o
   4  -4  16       67.35       89.76     38.06 o
   5  -4  16      122.70       54.74     41.96 o
   6  -4  16       45.08      -19.15     44.19 o
   7  -4  16        1.15      -32.54     55.80 o
   8  -4  16        0.83       -5.64     66.67 o
  -5  -3  16      377.79      415.69     40.01 o
  -4  -3  16        4.18       17.53     24.79 o
  -3  -3  16       36.23       15.22     23.21 o
  -2  -3  16      259.35      326.09     31.08 o
  -1  -3  16      369.00      357.74     31.00 o
   0  -3  16      254.13      271.67     30.23 o
   1  -3  16       19.60       20.53     21.59 o
   2  -3  16       22.87       32.87     26.34 o
   3  -3  16        6.68      -12.38     26.42 o
   4  -3  16       23.59      -32.75     32.75 o
   5  -3  16       69.13      138.13     41.84 o
   6  -3  16      104.78       97.92     47.15 o
   7  -3  16        5.65      -49.95     49.95 o
   8  -3  16       15.67      -46.14     62.13 o
  -7  -2  16        6.76       38.35     39.40 o
  -6  -2  16       95.52       13.96     35.14 o
  -5  -2  16       33.48       43.14     28.93 o
  -4  -2  16      310.53      352.41     23.28 o
  -3  -2  16      622.84      574.40     25.80 o
  -2  -2  16      167.73      178.59     25.32 o
  -1  -2  16      196.55      197.98     24.55 o
   0  -2  16     1394.48     1242.64     54.42 o
   1  -2  16      145.11      153.96     25.16 o
   2  -2  16       29.20       47.44     24.35 o
   3  -2  16       32.44      -13.59     22.28 o
   4  -2  16       19.05       -6.33     27.03 o
   5  -2  16      114.81      105.46     36.44 o
   6  -2  16       30.53      -29.22     38.06 o
   7  -2  16        3.08      -48.37     48.37 o
   8  -2  16        6.00       21.87     58.51 o
   9  -2  16        2.70      -71.42     71.42 o
  -9  -1  16        7.53       23.70     55.88 o
  -8  -1  16       33.49       32.38     47.07 o
  -7  -1  16      196.54      281.17     46.62 o
  -6  -1  16      157.67      164.14     36.48 o
  -5  -1  16      321.31      317.49     30.07 o
  -4  -1  16      361.27      374.65     24.05 o
  -3  -1  16       25.84        2.31     14.32 o
  -2  -1  16       14.35        6.99     16.29 o
  -1  -1  16      402.25      449.82     32.75 o
   0  -1  16     2026.46     1954.48     71.54 o
   1  -1  16     1253.42     1234.73     52.18 o
   2  -1  16      368.72      335.91     32.18 o
   3  -1  16       21.80        4.14     24.47 o
   4  -1  16       11.02      -16.80     24.39 o
   5  -1  16        2.43       28.81     35.02 o
   6  -1  16      265.36      181.83     41.71 o
   7  -1  16       52.36       77.46     49.06 o
   8  -1  16       16.66       32.34     55.67 o
   9  -1  16        7.22      -20.17     69.31 o
  -9   0  16        4.10      -26.09     54.25 o
  -8   0  16       20.94       91.06     49.87 o
  -7   0  16        9.00      104.00     42.04 o
  -6   0  16       40.94       78.95     53.56 o
  -5   0  16       75.48       22.59     19.77 o
  -4   0  16      207.05      210.38     25.81 o
  -3   0  16      872.74      843.33     66.18 o
  -2   0  16      436.24      452.62     32.54 o
  -1   0  16       83.83      104.46     16.41 o
   0   0  16     2205.78     2303.74     43.94 o
   1   0  16     1739.74     1728.61     65.62 o
   2   0  16       37.99       54.46     21.75 o
   3   0  16        6.37      -16.60     23.25 o
   4   0  16     1183.11     1344.78     65.74 o
   5   0  16      232.54      162.03     38.79 o
   6   0  16       55.87      125.59     40.82 o
   7   0  16        6.39       19.56     45.37 o
   8   0  16        0.01      -10.31     55.59 o
   9   0  16        0.01      -24.39     67.56 o
  -9   1  16        7.35      130.66     60.42 o
  -8   1  16       32.29       -9.82     47.88 o
  -7   1  16      196.00      233.43     47.54 o
  -6   1  16      156.54      129.53     28.10 o
  -5   1  16      317.56      257.79     53.87 o
  -4   1  16      361.39      334.98     18.64 o
  -3   1  16       26.13       24.48     11.70 o
  -2   1  16       13.55       18.25      9.84 o
  -1   1  16      412.25      493.08     24.95 o
   0   1  16     2070.01     2002.35     40.13 o
   1   1  16     1231.11     1208.54     42.67 o
   2   1  16      371.53      328.40     30.84 o
   3   1  16       23.82        1.91     23.58 o
   4   1  16       11.03       -0.61     26.66 o
   5   1  16        2.79      -28.57     28.57 o
   6   1  16      265.14      182.16     40.66 o
   7   1  16       53.22      114.19     46.02 o
   8   1  16       15.81      -26.66     51.90 o
   9   1  16        6.93       -1.01     65.74 o
  -9   2  16        0.71      -59.89     59.89 o
  -8   2  16        6.51      -23.33     52.71 o
  -7   2  16        6.35        2.73     32.17 o
  -6   2  16       98.83       50.37     27.20 o
  -5   2  16       34.06       24.15     22.04 o
  -4   2  16      321.59      344.90     20.26 o
  -3   2  16      632.11      642.87     17.89 o
  -2   2  16      175.61      200.70     15.24 o
  -1   2  16      196.33      193.65     10.68 o
   0   2  16     1401.13     1341.89     25.86 o
   1   2  16      145.38      162.16     14.62 o
   2   2  16       29.01       54.79     16.13 o
   3   2  16       31.79       14.55     17.53 o
   4   2  16       18.31       11.48     21.63 o
   5   2  16      113.83      108.51     26.42 o
   6   2  16       30.39        1.74     37.54 o
   7   2  16        3.07       -1.23     49.99 o
   8   2  16        6.23      -43.43     43.43 o
   9   2  16        2.70       61.68     94.63 o
  -9   3  16        0.21       66.87     70.20 o
  -8   3  16        9.08       -8.72     39.97 o
  -7   3  16       20.52      -25.35     33.30 o
  -6   3  16      136.92       93.08     30.38 o
  -5   3  16      373.09      408.65     26.42 o
  -4   3  16        4.63      -15.83     15.83 o
  -3   3  16       37.02       31.89     11.63 o
  -2   3  16      258.56      257.39     14.21 o
  -1   3  16      374.16      346.82     14.59 o
   0   3  16      248.63      239.96     13.01 o
   1   3  16       22.68       25.86     10.36 o
   2   3  16       23.36       26.24     14.10 o
   3   3  16        7.06       -8.06     19.86 o
   4   3  16       23.29       -5.38     28.18 o
   5   3  16       70.89      116.15     27.01 o
   6   3  16      104.66       91.14     30.92 o
   7   3  16        5.40       -4.02     53.48 o
   8   3  16       15.91       18.18     68.70 o
  -8   4  16        2.58       59.97     43.35 o
  -7   4  16        7.51       -0.54     35.43 o
  -6   4  16        3.98       36.27     23.51 o
  -5   4  16       47.77       72.89     20.55 o
  -4   4  16      110.05      105.58     19.99 o
  -3   4  16       43.35       31.09     15.97 o
  -2   4  16      216.61      260.02     23.65 o
  -1   4  16       53.59       69.27     12.95 o
   0   4  16      160.34      165.88     13.58 o
   1   4  16      577.99      532.09     19.51 o
   2   4  16       17.12        6.63     12.63 o
   3   4  16      130.74      141.33     24.08 o
   4   4  16       66.73      113.09     28.20 o
   5   4  16      126.52      152.62     43.22 o
   6   4  16       44.94       69.23     48.33 o
   7   4  16        1.13        5.28     50.52 o
   8   4  16        0.86       86.11     72.23 o
  -8   5  16        1.72      -48.36     89.86 o
  -7   5  16       12.52      124.73     41.08 o
  -6   5  16       29.36       26.13     25.45 o
  -5   5  16       13.26       29.90     22.83 o
  -4   5  16       91.63      108.64     21.75 o
  -3   5  16        9.93       25.60     18.57 o
  -2   5  16       50.41       54.77     15.15 o
  -1   5  16       32.55       16.55     13.18 o
   0   5  16      345.72      375.51     19.25 o
   1   5  16       62.81       77.05     13.94 o
   2   5  16      114.89      113.61     16.90 o
   3   5  16       58.60       58.77     18.98 o
   4   5  16        5.63       53.50     32.63 o
   5   5  16       23.41       42.65     45.65 o
   6   5  16       41.90       16.68     52.59 o
   7   5  16       12.42       38.51     56.73 o
   8   5  16        9.96      108.30     75.80 o
  -7   6  16        0.23      -40.25     40.25 o
  -6   6  16       11.79        9.55     28.91 o
  -5   6  16        0.13       22.66     25.85 o
  -4   6  16       59.28       73.75     23.60 o
  -3   6  16       79.08      112.36     22.29 o
  -2   6  16        1.06      -16.58     16.58 o
  -1   6  16       36.74       41.77     17.22 o
   0   6  16      173.37      137.00     21.00 o
   1   6  16       33.39       61.97     34.54 o
   2   6  16       18.21       19.41     20.60 o
   3   6  16       13.74       19.30     25.23 o
   4   6  16       41.85       45.39     30.08 o
   5   6  16       46.72       64.78     47.86 o
   6   6  16        7.60       58.11     56.45 o
   7   6  16        1.05      -49.42     69.84 o
  -7   7  16       20.04      103.89     48.85 o
  -6   7  16        9.48       33.76     32.79 o
  -5   7  16        6.18      -18.66     30.31 o
  -4   7  16        8.03       27.90     26.35 o
  -3   7  16        1.13       -0.43     24.60 o
  -2   7  16       45.58       75.99     32.09 o
  -1   7  16       25.50       52.82     22.94 o
   0   7  16       86.51       69.44     22.60 o
   1   7  16       96.90       34.74     21.71 o
   2   7  16        5.90       20.03     28.39 o
   3   7  16        0.85       67.53     30.55 o
   4   7  16       10.44       20.85     32.95 o
   5   7  16       12.00        9.73     72.43 o
   6   7  16        3.88       62.37     62.25 o
  -6   8  16        1.83      -21.76     39.19 o
  -5   8  16        4.70       22.82     35.13 o
  -4   8  16       12.17      -35.71     42.48 o
  -3   8  16       36.73       81.36     86.21 o
  -2   8  16        4.54       -6.97     36.85 o
  -1   8  16        1.46       -6.51     26.55 o
   0   8  16       56.63       53.73     27.55 o
   1   8  16        6.01       38.43     31.06 o
   2   8  16        9.22      -12.59     38.35 o
   3   8  16        1.78       -2.89     58.35 o
   4   8  16       15.53        4.70     37.97 o
   5   8  16        3.04      -32.99     44.32 o
  -4   9  16        0.45      -48.64     48.64 o
  -3   9  16        1.37      -36.77     57.30 o
  -2   9  16       12.42       43.38     42.88 o
  -1   9  16       17.25       21.82     41.97 o
   0   9  16        0.49       67.39     38.40 o
   1   9  16       12.97       56.94     63.08 o
   2   9  16       24.86        0.44     39.56 o
   3   9  16        1.80       20.10     43.64 o
   4   9  16        1.20       39.79     95.52 o
  -2  10  16        7.84       50.42     54.17 o
  -1  10  16        3.68       98.61     73.33 o
   0  10  16        0.72      -34.37     63.26 o
   1  10  16        0.40      -22.81     46.68 o
   3  -7  17        2.86       17.73     53.04 o
   4  -7  17       10.24      -23.33     53.08 o
   5  -7  17        2.73       71.70     59.85 o
   6  -7  17        1.23       40.94     69.23 o
   1  -6  17       61.42      113.58     36.28 o
   2  -6  17       47.98       81.40     41.19 o
   3  -6  17       36.43       54.58     42.28 o
   4  -6  17       36.66       18.63     44.11 o
   5  -6  17       13.76       36.97     50.11 o
   6  -6  17        5.94      -59.53     59.53 o
   7  -6  17        1.62      106.84     71.70 o
  -1  -5  17       29.57       22.24     26.66 o
   0  -5  17       79.07       88.18     28.89 o
   1  -5  17      126.33      135.86     29.83 o
   2  -5  17       26.28       30.84     31.94 o
   3  -5  17       94.67      142.76     39.08 o
   4  -5  17      121.72      112.44     44.68 o
   5  -5  17       75.83       54.01     45.29 o
   6  -5  17       10.05       -8.52     51.21 o
   7  -5  17        5.32      -61.84     61.84 o
  -3  -4  17      135.35      194.86     29.26 o
  -2  -4  17      134.95      146.16     27.84 o
  -1  -4  17       98.29       89.27     24.55 o
   0  -4  17      129.70      108.51     26.86 o
   1  -4  17      355.84      331.65     35.26 o
   2  -4  17      263.29      220.10     35.67 o
   3  -4  17       16.21        9.17     31.16 o
   4  -4  17       78.22      100.76     34.61 o
   5  -4  17        6.19      -28.49     41.31 o
   6  -4  17       75.48        8.56     49.51 o
   7  -4  17        7.81       20.61     58.72 o
   8  -4  17       25.02       33.15     71.13 o
  -5  -3  17      197.22      208.90     33.68 o
  -4  -3  17      119.99      112.93     27.23 o
  -3  -3  17      518.91      510.68     38.14 o
  -2  -3  17      273.64      266.48     31.16 o
  -1  -3  17      108.47      201.39     26.74 o
   0  -3  17      968.50      888.96     45.49 o
   1  -3  17       99.90      131.07     25.48 o
   2  -3  17       12.51       -7.14     25.97 o
   3  -3  17       47.92       54.82     30.11 o
   4  -3  17       86.51       73.77     35.18 o
   5  -3  17       56.30       58.31     41.07 o
   6  -3  17       32.11       -1.87     45.08 o
   7  -3  17       32.11      -19.60     53.69 o
   8  -3  17        2.19      -64.36     64.36 o
  -7  -2  17       46.26       49.95     41.71 o
  -6  -2  17       25.30       61.15     33.11 o
  -5  -2  17      119.71      105.79     29.34 o
  -4  -2  17       22.99       28.90     18.04 o
  -3  -2  17      474.15      475.53     49.22 o
  -2  -2  17      349.51      351.25     32.71 o
  -1  -2  17      529.18      539.66     36.16 o
   0  -2  17      995.93      918.30     46.50 o
   1  -2  17      817.72      855.48     46.14 o
   2  -2  17      196.94      165.52     29.14 o
   3  -2  17      108.39       90.25     26.82 o
   4  -2  17      157.25      142.35     33.23 o
   5  -2  17      133.79      199.89     45.37 o
   6  -2  17        2.91       48.09     40.21 o
   7  -2  17       42.32       67.52     52.59 o
   8  -2  17        6.07       32.99     60.42 o
  -9  -1  17        7.63      -35.26     55.84 o
  -8  -1  17       46.57       43.62     51.98 o
  -7  -1  17       49.32        1.38     38.43 o
  -6  -1  17       88.94       29.95     32.87 o
  -5  -1  17       25.83       17.14     20.53 o
  -4  -1  17      102.54       90.84     18.52 o
  -3  -1  17       36.53       26.00     18.73 o
  -2  -1  17        1.66       -3.45     21.18 o
  -1  -1  17       80.50       98.61     23.09 o
   0  -1  17      636.28      727.25     41.63 o
   1  -1  17      318.40      358.68     32.67 o
   2  -1  17       40.29       69.27     23.17 o
   3  -1  17      280.27      263.92     35.38 o
   4  -1  17      162.00      198.51     34.09 o
   5  -1  17       75.96      101.33     38.14 o
   6  -1  17      149.16      119.06     46.95 o
   7  -1  17        6.64       61.88     51.21 o
   8  -1  17       16.70       -0.53     59.57 o
   9  -1  17        5.00       16.60     71.95 o
  -9   0  17        1.59        1.91     61.07 o
  -8   0  17       33.60        0.32     48.82 o
  -7   0  17      191.66      237.30     45.45 o
  -6   0  17       34.07       -6.74     24.34 o
  -5   0  17      262.81      257.87     26.56 o
  -4   0  17      142.38      129.62     19.69 o
  -3   0  17        2.93       -4.51     22.93 o
  -2   0  17     1144.43     1094.09     35.40 o
  -1   0  17     1974.17     1989.95     88.62 o
   0   0  17       87.68      131.18     14.75 o
   1   0  17     1393.03     1348.03     56.24 o
   2   0  17      120.42       83.84     24.92 o
   3   0  17      102.78      111.79     26.58 o
   4   0  17       14.23        4.71     25.77 o
   5   0  17      110.42       41.07     32.38 o
   6   0  17        9.72       18.10     38.51 o
   7   0  17        6.70       57.05     47.31 o
   8   0  17        5.16      -44.11     54.50 o
   9   0  17        9.88      -64.97     64.97 o
  -9   1  17        7.45       37.66     59.29 o
  -8   1  17       46.84       79.45     49.55 o
  -7   1  17       48.69       44.80     38.18 o
  -6   1  17       87.69       91.19     30.39 o
  -5   1  17       25.55      -13.03     20.27 o
  -4   1  17      105.69      149.49     21.28 o
  -3   1  17       37.06       23.48     12.05 o
  -2   1  17        2.07        3.87     15.75 o
  -1   1  17       75.33       77.31     10.72 o
   0   1  17      637.61      743.39     23.99 o
   1   1  17      322.15      350.76     21.31 o
   2   1  17       39.69       79.25     32.54 o
   3   1  17      281.93      268.67     32.46 o
   4   1  17      158.98      148.76     32.91 o
   5   1  17       76.76       78.07     34.61 o
   6   1  17      150.13      135.78     43.14 o
   7   1  17        6.31       75.03     46.46 o
   8   1  17       16.96      -50.72     50.72 o
   9   1  17        5.00       25.93     68.21 o
  -9   2  17        1.70      -22.72     61.92 o
  -8   2  17        5.52       10.14     53.40 o
  -7   2  17       45.73       20.13     65.29 o
  -6   2  17       27.60       27.82     27.35 o
  -5   2  17      119.23      113.46     26.46 o
  -4   2  17       21.83       48.06     15.05 o
  -3   2  17      468.53      505.12     36.09 o
  -2   2  17      356.02      377.34     18.83 o
  -1   2  17      531.56      529.41     15.22 o
   0   2  17      986.94      950.96     26.53 o
   1   2  17      810.00      833.68     37.63 o
   2   2  17      196.65      186.65     32.08 o
   3   2  17      110.80       91.92     19.03 o
   4   2  17      154.88      151.10     23.56 o
   5   2  17      133.41      165.03     28.05 o
   6   2  17        2.64       -2.00     28.80 o
   7   2  17       42.09        9.00     34.59 o
   8   2  17        5.85       31.33     44.78 o
  -9   3  17        2.00      -65.78     65.78 o
  -8   3  17       24.63       48.53     42.39 o
  -7   3  17       71.08       76.07     32.25 o
  -6   3  17       75.12       51.13     27.47 o
  -5   3  17      196.59      223.71     23.43 o
  -4   3  17      122.77      125.76     19.14 o
  -3   3  17      523.94      473.63     22.33 o
  -2   3  17      278.31      299.68     20.17 o
  -1   3  17      106.57      108.32     14.39 o
   0   3  17      966.90      883.23     21.87 o
   1   3  17       95.29      104.74     12.34 o
   2   3  17       12.38       14.07     14.22 o
   3   3  17       48.07        2.49     17.91 o
   4   3  17       87.10       94.90     23.58 o
   5   3  17       54.56       48.71     25.89 o
   6   3  17       31.93       20.31     30.30 o
   7   3  17       31.88       51.21     55.88 o
   8   3  17        2.33       91.99     73.00 o
  -8   4  17       13.45      -29.01     85.40 o
  -7   4  17        6.05       26.53     36.43 o
  -6   4  17       74.57      113.51    108.06 o
  -5   4  17       52.49       99.28     21.51 o
  -4   4  17      205.07      232.18     23.08 o
  -3   4  17      135.42      161.36     22.17 o
  -2   4  17      132.09      146.59     14.62 o
  -1   4  17       96.92       80.73     12.92 o
   0   4  17      134.79      141.49     13.29 o
   1   4  17      362.61      374.14     17.63 o
   2   4  17      265.13      264.72     22.81 o
   3   4  17       16.47       42.09     17.77 o
   4   4  17       79.13       53.93     23.72 o
   5   4  17        5.67       -4.06     40.46 o
   6   4  17       76.07       68.66     49.34 o
   7   4  17        8.04      -42.12     51.09 o
   8   4  17       25.17       46.54     75.03 o
  -8   5  17       14.22       23.80     47.79 o
  -7   5  17       81.89      116.16     42.03 o
  -6   5  17       64.85      101.19     31.07 o
  -5   5  17        7.25       20.69     22.13 o
  -4   5  17      106.58      124.05     23.61 o
  -3   5  17      109.47       99.75     19.70 o
  -2   5  17        2.39        0.77     17.49 o
  -1   5  17       31.05       32.81     13.80 o
   0   5  17       82.11       94.71     22.48 o
   1   5  17      126.64      101.58     14.93 o
   2   5  17       25.75       15.17     14.80 o
   3   5  17       94.25      124.55     20.31 o
   4   5  17      124.92      187.85     63.91 o
   5   5  17       77.43       96.70     49.10 o
   6   5  17       10.02        2.39     47.56 o
   7   5  17        5.66       14.85     65.09 o
  -7   6  17       13.06      -22.84     42.83 o
  -6   6  17        1.22        8.13     29.18 o
  -5   6  17        9.46       26.30     26.61 o
  -4   6  17       52.60       36.08     23.81 o
  -3   6  17       38.94       48.71     21.80 o
  -2   6  17       57.03       63.86     19.96 o
  -1   6  17       34.97       28.78     24.15 o
   0   6  17       65.77       43.17     16.05 o
   1   6  17       63.67       77.49     20.05 o
   2   6  17       47.26       44.20     20.90 o
   3   6  17       35.30       21.42     25.48 o
   4   6  17       35.71       23.57     28.45 o
   5   6  17       13.16       12.54     34.15 o
   6   6  17        5.62      -21.30     54.50 o
   7   6  17        1.54      -68.01     68.01 o
  -6   7  17        6.08       47.93     34.93 o
  -5   7  17       37.90       63.75     30.30 o
  -4   7  17       51.77       43.55     28.74 o
  -3   7  17       68.32       75.01     25.70 o
  -2   7  17       21.85        3.71     33.90 o
  -1   7  17        1.29        0.73     22.21 o
   0   7  17        2.31      -18.96     27.11 o
   1   7  17        9.53      -23.09     23.09 o
   2   7  17       28.17      -22.78     48.80 o
   3   7  17        2.77      -15.55     30.52 o
   4   7  17       10.28       36.20     34.55 o
   5   7  17        2.72       40.17     38.42 o
   6   7  17        1.27       89.19     64.89 o
  -5   8  17        7.76       35.49     46.11 o
  -4   8  17       10.83      -42.20     42.20 o
  -3   8  17        8.20       32.72     38.86 o
  -2   8  17       25.62        1.64     37.11 o
  -1   8  17       38.12       71.33     36.48 o
   0   8  17       28.33       10.39     27.96 o
   1   8  17       51.34       13.95     34.10 o
   2   8  17       27.24       71.49     36.52 o
   3   8  17        9.54        8.76     35.38 o
   4   8  17        3.85        9.36     41.90 o
   5   8  17        8.39      -29.81     44.90 o
  -4   9  17        7.49       21.15     53.20 o
  -3   9  17        3.26      -32.79     44.90 o
  -2   9  17        1.44       -0.73     42.64 o
  -1   9  17        1.25       19.23     41.89 o
   0   9  17        6.72       13.76     56.77 o
   1   9  17        0.27      -12.77     39.01 o
   2   9  17        0.49      -40.99     40.99 o
   3   9  17        5.57       27.66     44.69 o
   4   9  17        9.88       63.13     47.57 o
  -1  10  17        0.44       25.93     70.85 o
   0  10  17        0.46      -69.75     70.20 o
   1  10  17        5.42      -66.63     66.63 o
   3  -7  18        4.91      -52.43     52.43 o
   4  -7  18        3.98       -0.73     55.23 o
   5  -7  18       12.13       -2.60     60.67 o
   6  -7  18        1.05      -70.00     70.00 o
   1  -6  18      261.63      322.03     41.88 o
   2  -6  18       67.29      140.61     42.61 o
   3  -6  18       47.99        2.43     42.57 o
   4  -6  18        0.49      -37.62     44.51 o
   5  -6  18       29.76       74.62     56.97 o
   6  -6  18       39.52       24.71     62.49 o
   7  -6  18       11.50        8.97     73.16 o
  -1  -5  18       17.49       46.38     26.34 o
   0  -5  18      318.79      340.25     37.66 o
   1  -5  18      180.24      219.82     36.80 o
   2  -5  18        6.47        2.07     32.30 o
   3  -5  18       90.32       84.20     41.39 o
   4  -5  18       98.55      101.53     42.89 o
   5  -5  18       93.14       57.13     47.52 o
   6  -5  18       31.15      -10.31     55.11 o
   7  -5  18        7.35      107.09     67.12 o
  -3  -4  18       80.89       69.51     27.07 o
  -2  -4  18      170.07      159.92     29.01 o
  -1  -4  18       37.80       56.28     25.61 o
   0  -4  18      113.71      127.54     27.80 o
   1  -4  18       67.58       28.69     25.24 o
   2  -4  18      179.59      165.20     34.09 o
   3  -4  18        4.73       -6.98     32.38 o
   4  -4  18        0.57       -2.96     36.44 o
   5  -4  18       62.93       21.14     44.23 o
   6  -4  18       13.73       53.32     51.58 o
   7  -4  18        8.57        6.78     59.00 o
   8  -4  18        3.13       82.25     72.51 o
  -5  -3  18       92.84       99.17     32.30 o
  -4  -3  18      393.25      404.33     37.49 o
  -3  -3  18      714.64      712.85     44.56 o
  -2  -3  18      167.96      145.64     27.84 o
  -1  -3  18      102.19       44.39     22.48 o
   0  -3  18      398.22      435.37     35.18 o
   1  -3  18      206.49      207.64     30.27 o
   2  -3  18      150.52      155.05     31.77 o
   3  -3  18      199.10      160.89     33.23 o
   4  -3  18       92.27      120.56     37.25 o
   5  -3  18        3.79       13.84     39.65 o
   6  -3  18       26.36       77.59     49.67 o
   7  -3  18        3.45       -0.61     56.40 o
   8  -3  18        4.43      107.45     68.25 o
  -7  -2  18       67.78       83.75     43.09 o
  -6  -2  18      146.71      169.54     39.69 o
  -5  -2  18        4.42       23.17     27.76 o
  -4  -2  18       70.49       58.67     19.64 o
  -3  -2  18       84.19       76.86     25.32 o
  -2  -2  18       88.21      147.10     25.89 o
  -1  -2  18      196.77      214.42     27.80 o
   0  -2  18     1230.00     1162.38     53.73 o
   1  -2  18     1044.86     1013.94     51.62 o
   2  -2  18      211.71      181.22     31.33 o
   3  -2  18       34.66       58.07     26.62 o
   4  -2  18       61.57       59.04     33.11 o
   5  -2  18       16.50       15.38     37.86 o
   6  -2  18      132.96      130.14     44.51 o
   7  -2  18        8.09      -24.83     52.31 o
   8  -2  18        9.85      -20.33     63.30 o
  -9  -1  18        1.25       16.60     58.11 o
  -8  -1  18        2.34        4.34     47.76 o
  -7  -1  18       19.79       40.74     39.04 o
  -6  -1  18       47.84       80.63     36.03 o
  -5  -1  18      149.98      126.00     22.98 o
  -4  -1  18      114.60      139.24     33.23 o
  -3  -1  18       44.91       36.34     17.00 o
  -2  -1  18      102.60      102.02     30.94 o
  -1  -1  18      214.93      154.04     25.40 o
   0  -1  18      429.17      387.24     35.95 o
   1  -1  18      217.24      258.65     30.80 o
   2  -1  18      114.53      141.21     26.86 o
   3  -1  18        9.73       32.46     24.55 o
   4  -1  18      486.75      591.48     50.36 o
   5  -1  18       78.53      106.56     37.94 o
   6  -1  18        2.36      -18.83     40.50 o
   7  -1  18       22.31      -18.91     49.02 o
   8  -1  18       15.80      -43.14     58.76 o
  -9   0  18       50.08      116.10     59.45 o
  -8   0  18       41.18        2.96     48.82 o
  -7   0  18      142.60      106.48     40.50 o
  -6   0  18        0.08        0.49     26.01 o
  -5   0  18      501.48      482.05     31.52 o
  -4   0  18      138.50      145.44     20.12 o
  -3   0  18      178.98      178.59     20.42 o
  -2   0  18      536.49      525.85     26.23 o
  -1   0  18       67.28       49.96     15.84 o
   0   0  18       28.20       27.91     12.39 o
   1   0  18      762.52      620.49     39.81 o
   2   0  18       19.73       20.98     22.68 o
   3   0  18       44.87       54.66     27.23 o
   4   0  18        4.27       25.61     30.35 o
   5   0  18       90.10       84.89     37.37 o
   6   0  18      205.45      238.08     46.26 o
   7   0  18       63.76      114.43     50.40 o
   8   0  18        4.54       36.28     57.01 o
   9   0  18        5.75      113.09     70.97 o
  -9   1  18        1.26      -29.62     57.13 o
  -8   1  18        2.44      -37.33     49.71 o
  -7   1  18       19.35       26.38     38.18 o
  -6   1  18       46.41       36.88     26.95 o
  -5   1  18      151.02      157.36     25.56 o
  -4   1  18      111.15      111.89     21.31 o
  -3   1  18       45.02       42.61     17.65 o
  -2   1  18      100.05      108.55     11.80 o
  -1   1  18      211.14      208.63     14.02 o
   0   1  18      426.26      531.16     30.97 o
   1   1  18      222.01      257.33     27.31 o
   2   1  18      112.55       85.78     17.85 o
   3   1  18       10.47       -5.68     23.09 o
   4   1  18      489.22      541.73     47.11 o
   5   1  18       77.15      119.10     36.56 o
   6   1  18        2.26        3.53     39.00 o
   7   1  18       22.14       10.31     46.58 o
   8   1  18       15.91      -46.06     53.89 o
  -9   2  18        2.34       48.13     63.34 o
  -8   2  18       20.76       50.20     55.80 o
  -7   2  18       66.08       53.91     33.04 o
  -6   2  18      145.90      143.39     48.19 o
  -5   2  18        4.50      -16.32     27.88 o
  -4   2  18       71.62       76.57     16.87 o
  -3   2  18       81.15       79.57     13.95 o
  -2   2  18       87.76      126.67     14.45 o
  -1   2  18      207.43      225.12     28.42 o
   0   2  18     1244.12     1185.22     34.16 o
   1   2  18     1050.58     1024.89     29.15 o
   2   2  18      211.39      236.88     29.42 o
   3   2  18       37.41       13.54     18.14 o
   4   2  18       61.88       64.22     33.09 o
   5   2  18       16.18       31.66     31.23 o
   6   2  18      133.81      124.17     31.29 o
   7   2  18        8.29       13.40     36.76 o
   8   2  18       10.31       43.95     45.68 o
  -9   3  18        1.33       62.04     69.15 o
  -8   3  18        5.68       28.36     56.77 o
  -7   3  18        3.14      -33.24     33.24 o
  -6   3  18       71.91      123.84     30.77 o
  -5   3  18       92.10      110.88     27.24 o
  -4   3  18      396.53      442.15     24.43 o
  -3   3  18      715.33      719.31     39.49 o
  -2   3  18      165.96      174.19     17.17 o
  -1   3  18       99.28      100.89     11.47 o
   0   3  18      400.14      400.42     16.50 o
   1   3  18      203.02      198.95     13.89 o
   2   3  18      147.09      138.03     18.75 o
   3   3  18      200.03      230.62     52.29 o
   4   3  18       90.89       93.96     24.96 o
   5   3  18        3.52      -19.72     22.88 o
   6   3  18       26.36       48.23     31.10 o
   7   3  18        3.39      -31.61     54.38 o
   8   3  18        4.62       31.04     72.15 o
  -8   4  18       18.26       69.44     47.59 o
  -7   4  18       23.44       10.15     37.22 o
  -6   4  18       21.43        8.60     32.04 o
  -5   4  18       30.80        2.04     20.24 o
  -4   4  18      103.96       89.36     32.94 o
  -3   4  18       80.69       60.46     18.12 o
  -2   4  18      168.90      150.71     18.22 o
  -1   4  18       38.00       63.39     13.11 o
   0   4  18      109.63      122.38     13.99 o
   1   4  18       64.27       59.89     13.13 o
   2   4  18      182.40      182.19     16.70 o
   3   4  18        4.46      -16.35     18.70 o
   4   4  18        0.54      -16.24     23.32 o
   5   4  18       62.87       87.93     43.66 o
   6   4  18       13.77       73.61     51.37 o
   7   4  18        8.19      -53.56     53.56 o
   8   4  18        3.04       63.99     75.80 o
  -8   5  18        1.10       -1.77     55.05 o
  -7   5  18        4.46       53.13     42.03 o
  -6   5  18       18.67       25.85     66.10 o
  -5   5  18      105.83       64.16     32.09 o
  -4   5  18       31.84       35.13     22.05 o
  -3   5  18       77.87       66.23     20.45 o
  -2   5  18       13.57       15.68     17.57 o
  -1   5  18       16.69        8.90     14.29 o
   0   5  18      318.05      365.81     19.53 o
   1   5  18      178.83      172.35     16.63 o
   2   5  18        5.95      -14.82     14.82 o
   3   5  18       90.50       73.37     24.92 o
   4   5  18       97.36       89.95     34.61 o
   5   5  18       94.33      146.04     49.99 o
   6   5  18       31.41        3.25     53.93 o
   7   5  18        7.24      -62.53     62.53 o
  -7   6  18       12.08      -44.85     44.85 o
  -6   6  18       10.58       41.29     39.33 o
  -5   6  18       10.62       23.47     26.92 o
  -4   6  18       10.97       48.66     27.58 o
  -3   6  18       15.25        6.66     21.80 o
  -2   6  18       21.19       30.09     20.37 o
  -1   6  18       53.18       60.80     17.19 o
   0   6  18      223.35      256.40     19.48 o
   1   6  18      258.76      242.93     46.92 o
   2   6  18       66.20       48.65     21.72 o
   3   6  18       47.90       41.64     32.50 o
   4   6  18        0.43      -29.27     29.27 o
   5   6  18       29.85       14.93     50.11 o
   6   6  18       39.29       -9.86     58.64 o
   7   6  18       11.56      -16.92     73.29 o
  -6   7  18        6.18      -13.66     45.24 o
  -5   7  18        0.11       13.07     30.53 o
  -4   7  18        5.88       -3.07     28.86 o
  -3   7  18       59.24       72.46     41.83 o
  -2   7  18       19.58       23.75     54.11 o
  -1   7  18       32.69      -13.84     29.93 o
   0   7  18       34.03       45.51     23.43 o
   1   7  18        0.11      -23.08     23.08 o
   2   7  18       26.48      -11.87     28.75 o
   3   7  18        4.72        0.46     31.23 o
   4   7  18        4.25      -17.64     36.76 o
   5   7  18       12.25       20.53     36.84 o
   6   7  18        1.05       51.37     65.78 o
  -5   8  18        4.89       66.46     46.52 o
  -4   8  18        6.59      -41.25     41.25 o
  -3   8  18        6.68       -2.45     66.67 o
  -2   8  18        5.22       34.21     39.11 o
  -1   8  18       45.95       63.01     35.40 o
   0   8  18       17.32      -15.07     33.47 o
   1   8  18       20.14       -8.07     33.54 o
   2   8  18       13.01      -11.40     75.54 o
   3   8  18       15.19      -24.15     36.76 o
   4   8  18        0.14       33.24     41.06 o
   5   8  18        1.81       15.12     45.11 o
  -4   9  18        7.89       20.59     51.26 o
  -3   9  18        1.53      -44.87     44.87 o
  -2   9  18        8.53       14.90     43.09 o
  -1   9  18       10.71      -56.28     56.28 o
   0   9  18        6.25      -55.47     55.47 o
   1   9  18       16.69      -12.99     50.74 o
   2   9  18        5.15      -11.77     43.56 o
   3   9  18        3.35       40.08     46.36 o
   0  10  18        5.54       13.55     69.84 o
   3  -7  19       19.10       -1.42     55.19 o
   4  -7  19        2.37        3.77     63.42 o
   5  -7  19        3.66      136.63     67.56 o
   6  -7  19       17.98       68.09     72.07 o
   1  -6  19       47.16       33.68     36.48 o
   2  -6  19       72.55       46.42     42.53 o
   3  -6  19       24.56       63.38     44.51 o
   4  -6  19       12.04       34.21     48.94 o
   5  -6  19       32.56       31.49     53.04 o
   6  -6  19        0.30       -2.11     61.31 o
   7  -6  19        3.72       65.58     74.06 o
  -1  -5  19       53.40       31.04     27.31 o
   0  -5  19       84.46       75.68     32.02 o
   1  -5  19      191.15      196.73     36.40 o
   2  -5  19      138.87      113.78     36.40 o
   3  -5  19       18.74       29.58     38.18 o
   4  -5  19       49.70       86.15     43.91 o
   5  -5  19        0.93       22.12     46.06 o
   6  -5  19       21.25      -22.72     54.17 o
   7  -5  19        0.53      -25.12     65.86 o
  -3  -4  19        6.28      -28.32     28.32 o
  -2  -4  19       79.46       37.25     26.21 o
  -1  -4  19       35.39       67.60     26.21 o
   0  -4  19      174.21      147.83     29.18 o
   1  -4  19      391.30      401.12     40.17 o
   2  -4  19       76.12       48.90     31.61 o
   3  -4  19       12.18       42.93     33.96 o
   4  -4  19       71.79       33.80     39.00 o
   5  -4  19       19.91       60.38     44.56 o
   6  -4  19        5.48       19.36     46.30 o
   7  -4  19       10.82       29.01     62.78 o
   8  -4  19        1.75      -74.06     74.06 o
  -5  -3  19      148.30      124.09     35.30 o
  -4  -3  19      192.33      218.11     33.96 o
  -3  -3  19       64.67       63.87     27.03 o
  -2  -3  19      112.87      101.45     28.04 o
  -1  -3  19      217.73      250.53     29.26 o
   0  -3  19     1033.60      956.77     50.48 o
   1  -3  19      159.22      158.70     29.74 o
   2  -3  19      122.04      130.01     32.58 o
   3  -3  19       50.63       74.75     32.02 o
   4  -3  19      212.44      171.81     36.76 o
   5  -3  19       50.56      -33.52     39.77 o
   6  -3  19       31.07       42.28     47.72 o
   7  -3  19        9.04      -30.07     54.66 o
   8  -3  19       32.44      -48.61     61.68 o
  -7  -2  19        1.19      -39.24     39.73 o
  -6  -2  19        9.76       -4.14     38.02 o
  -5  -2  19      102.81       71.05     31.81 o
  -4  -2  19      502.97      548.64     75.52 o
  -3  -2  19      248.79      226.67     31.37 o
  -2  -2  19      439.19      506.10     39.97 o
  -1  -2  19      466.73      503.99     36.03 o
   0  -2  19      101.84      154.97     27.27 o
   1  -2  19      266.72      263.44     30.31 o
   2  -2  19      207.46      165.80     29.22 o
   3  -2  19       21.71       30.84     29.09 o
   4  -2  19       52.16       34.94     30.47 o
   5  -2  19       74.24      100.64     37.45 o
   6  -2  19        5.86      -21.14     42.97 o
   7  -2  19        7.68      -37.82     47.36 o
   8  -2  19        3.42       56.40     66.27 o
  -9  -1  19        8.71       39.93     58.92 o
  -8  -1  19        9.17       55.23     48.86 o
  -7  -1  19       98.39       72.72     42.97 o
  -6  -1  19        0.75       43.30     36.12 o
  -5  -1  19      174.05      120.08     26.13 o
  -4  -1  19      427.99      372.52     54.98 o
  -3  -1  19      166.22      181.66     36.22 o
  -2  -1  19       43.03       50.05     16.44 o
  -1  -1  19       30.93      -14.97     21.18 o
   0  -1  19      174.77      197.78     30.76 o
   1  -1  19      412.07      388.58     35.26 o
   2  -1  19      123.41      103.88     27.80 o
   3  -1  19        4.14       50.52     28.89 o
   4  -1  19       87.73       97.31     31.45 o
   5  -1  19        0.60       10.23     32.67 o
   6  -1  19       38.39       31.04     42.77 o
   7  -1  19        7.47       -6.53     49.87 o
   8  -1  19        5.18      -31.00     59.89 o
  -9   0  19        6.52       25.61     60.10 o
  -8   0  19       32.19       41.31     49.18 o
  -7   0  19       93.38       90.49     43.78 o
  -6   0  19      249.86      296.21     51.70 o
  -5   0  19       11.83       41.82     22.06 o
  -4   0  19       40.47       37.02     19.11 o
  -3   0  19      426.44      437.11     44.43 o
  -2   0  19        2.07        1.21     15.01 o
  -1   0  19      237.53      226.05     36.68 o
   0   0  19      140.07      196.93     22.68 o
   1   0  19      358.12      376.45     35.10 o
   2   0  19      193.44      281.74     31.41 o
   3   0  19      431.77      461.38     42.32 o
   4   0  19       97.65       69.96     30.11 o
   5   0  19      158.27      226.96     43.26 o
   6   0  19       38.46       65.05     42.04 o
   7   0  19       37.65       93.53     48.29 o
   8   0  19        0.00       54.98     57.42 o
  -9   1  19        8.69        7.51     60.54 o
  -8   1  19        9.23       21.59     50.72 o
  -7   1  19       98.22      125.71     44.23 o
  -6   1  19        0.97      -13.84     25.84 o
  -5   1  19      168.76      168.23     25.28 o
  -4   1  19      434.11      469.86     29.71 o
  -3   1  19      170.81      187.75     21.78 o
  -2   1  19       44.88       28.34     11.04 o
  -1   1  19       32.24       10.78     11.08 o
   0   1  19      176.86      187.54     14.52 o
   1   1  19      425.72      383.84     23.25 o
   2   1  19      118.36      100.67     17.69 o
   3   1  19        4.98      -23.50     23.50 o
   4   1  19       85.93       92.15     32.79 o
   5   1  19        0.61      -33.76     33.76 o
   6   1  19       38.13       21.71     43.46 o
   7   1  19        7.10       14.53     52.71 o
   8   1  19        5.06      -61.19     61.19 o
  -9   2  19       20.93      -62.82     62.82 o
  -8   2  19       31.60       12.70     55.31 o
  -7   2  19        1.09      -20.79     30.25 o
  -6   2  19       10.17       12.47     28.39 o
  -5   2  19      103.04      100.26     24.73 o
  -4   2  19      512.76      521.62     43.34 o
  -3   2  19      260.25      277.41     18.11 o
  -2   2  19      442.08      452.43     20.40 o
  -1   2  19      458.46      466.01     20.36 o
   0   2  19      106.03      142.13     14.94 o
   1   2  19      272.90      301.06     28.04 o
   2   2  19      207.14      210.96     22.02 o
   3   2  19       21.27       39.48     19.64 o
   4   2  19       53.63       59.06     21.77 o
   5   2  19       72.24      115.72     94.00 o
   6   2  19        5.82      -30.23     30.23 o
   7   2  19        7.60       10.05     38.81 o
   8   2  19        3.39       -7.47     74.58 o
  -8   3  19        3.13        3.14     43.63 o
  -7   3  19       16.55      -23.35     36.99 o
  -6   3  19       21.44       25.33     36.20 o
  -5   3  19      147.19      107.64     28.83 o
  -4   3  19      188.62      219.34     20.71 o
  -3   3  19       63.89       49.94     15.77 o
  -2   3  19      116.22      140.32     20.13 o
  -1   3  19      213.22      248.87     16.43 o
   0   3  19     1040.93      969.61     24.24 o
   1   3  19      158.31      168.40     14.11 o
   2   3  19      121.54      164.92     18.35 o
   3   3  19       51.62       26.98     20.86 o
   4   3  19      212.42      164.40     28.01 o
   5   3  19       50.61       31.58     26.66 o
   6   3  19       30.61       26.56     37.39 o
   7   3  19        9.22      -56.45     56.45 o
   8   3  19       31.83       38.31     65.45 o
  -8   4  19        4.47      -33.03    156.69 o
  -7   4  19       27.66       47.12     44.09 o
  -6   4  19       22.13       17.07     32.54 o
  -5   4  19       59.78       57.15     29.81 o
  -4   4  19        6.40       25.36     23.12 o
  -3   4  19        6.17        6.41     17.15 o
  -2   4  19       80.97       65.64     17.59 o
  -1   4  19       36.34       69.63     13.27 o
   0   4  19      172.26      160.81     14.64 o
   1   4  19      384.93      344.72     18.46 o
   2   4  19       76.12       85.90     15.16 o
   3   4  19       11.32        3.56     24.98 o
   4   4  19       72.23      113.70     26.94 o
   5   4  19       21.58       48.90     43.54 o
   6   4  19        5.33      -50.20     50.20 o
   7   4  19       10.99       28.20     62.49 o
   8   4  19        1.86      -57.26     76.49 o
  -8   5  19       10.37      -23.38     53.50 o
  -7   5  19        6.49        0.87     42.02 o
  -6   5  19       15.24      -19.48     41.53 o
  -5   5  19        5.91      -23.57     23.57 o
  -4   5  19      244.30      264.26     27.15 o
  -3   5  19      103.13       93.99     20.32 o
  -2   5  19       15.47       17.25     18.24 o
  -1   5  19       54.25       35.07     17.72 o
   0   5  19       83.74      115.95     16.11 o
   1   5  19      195.34      159.46     16.89 o
   2   5  19      143.28      146.53     17.98 o
   3   5  19       19.51       42.48     24.90 o
   4   5  19       48.59       59.04     45.25 o
   5   5  19        0.85       -4.02     44.03 o
   6   5  19       21.96        6.17     54.74 o
   7   5  19        0.61       54.42     66.14 o
  -7   6  19       11.01      -32.86     47.60 o
  -6   6  19       66.68       74.52     38.88 o
  -5   6  19       54.22       34.58     27.47 o
  -4   6  19       88.46       65.44     25.56 o
  -3   6  19      117.32      132.02     24.90 o
  -2   6  19       35.28       43.14     21.51 o
  -1   6  19       16.04       28.77     21.54 o
   0   6  19       14.54       15.44     18.70 o
   1   6  19       46.08       32.88     28.71 o
   2   6  19       71.69       98.56     22.48 o
   3   6  19       24.66       12.75     28.82 o
   4   6  19       11.74       12.87     29.92 o
   5   6  19       33.16      -38.14     49.10 o
   6   6  19        0.33       12.94     56.85 o
   7   6  19        3.78      -34.41     63.83 o
  -6   7  19        1.75       33.18     99.66 o
  -5   7  19       15.93       33.10     31.48 o
  -4   7  19        7.79      -11.28     28.36 o
  -3   7  19        5.82       25.12     38.83 o
  -2   7  19       30.03      -23.10     31.69 o
  -1   7  19        6.96      -35.74     35.95 o
   0   7  19       63.05       68.31     28.76 o
   1   7  19       29.72       42.31     24.39 o
   2   7  19        3.31       18.38     28.47 o
   3   7  19       19.37      -18.89     31.97 o
   4   7  19        2.29       45.50     37.23 o
   5   7  19        3.56       32.79     40.57 o
   6   7  19       17.71       67.40     66.55 o
  -5   8  19        7.79       95.42     50.24 o
  -4   8  19       22.31       66.76     45.94 o
  -3   8  19       32.32       72.27     41.09 o
  -2   8  19       28.85       62.73     37.48 o
  -1   8  19        0.83       22.29     35.92 o
   0   8  19        6.17      -33.09     33.09 o
   1   8  19        3.75        8.65     47.44 o
   2   8  19       19.58      -14.03     36.14 o
   3   8  19        6.18       -8.94     37.30 o
   4   8  19        8.29      -41.82     41.82 o
   5   8  19       10.59      -45.50     45.50 o
  -4   9  19        9.70       13.70     59.39 o
  -3   9  19       12.29      -25.18    105.97 o
  -2   9  19       10.97      -32.96     52.22 o
  -1   9  19       12.23       47.88     44.74 o
   0   9  19        6.75      -54.78     54.78 o
   1   9  19       28.39      -51.90     61.52 o
   2   9  19       22.84      -40.22     44.73 o
   3   9  19        0.02       65.68     48.25 o
   3  -7  20        6.32       -5.19     51.62 o
   4  -7  20        2.11      -49.51     59.69 o
   5  -7  20        2.31      130.95     74.79 o
   6  -7  20        5.08      -70.53     70.53 o
   1  -6  20       77.93       81.89     38.83 o
   2  -6  20       55.03       31.73     39.00 o
   3  -6  20       26.57      -17.85     47.31 o
   4  -6  20        2.46      -32.58     49.55 o
   5  -6  20       39.47      -51.82     51.82 o
   6  -6  20       34.21       46.14     64.24 o
  -1  -5  20        8.13       -7.06     27.76 o
   0  -5  20      266.17      291.44     39.40 o
   1  -5  20      228.94      188.89     39.20 o
   2  -5  20      169.24      123.28     38.43 o
   3  -5  20       79.58       53.16     38.35 o
   4  -5  20       30.97       94.18     46.14 o
   5  -5  20        2.44        1.22     46.87 o
   6  -5  20        9.71      -55.63     55.63 o
   7  -5  20        3.49      -66.51     66.51 o
  -3  -4  20      101.71      131.64     31.81 o
  -2  -4  20       67.55       72.07     28.85 o
  -1  -4  20      181.76      227.24     30.88 o
   0  -4  20      228.52      258.24     34.13 o
   1  -4  20       35.21        4.26     27.11 o
   2  -4  20       67.41       41.47     32.46 o
   3  -4  20       17.65      -14.24     33.96 o
   4  -4  20      265.09      272.36     47.88 o
   5  -4  20        4.42      -15.91     43.09 o
   6  -4  20        7.95      -32.06     53.36 o
   7  -4  20       10.18       12.21     62.86 o
  -5  -3  20       10.31      -18.26     33.44 o
  -4  -3  20       89.67       90.25     30.31 o
  -3  -3  20      290.85      306.25     37.41 o
  -2  -3  20       36.70       39.89     26.62 o
  -1  -3  20      159.87      196.69     28.53 o
   0  -3  20      639.67      658.71     44.96 o
   1  -3  20      936.37      839.25     50.52 o
   2  -3  20      203.55      210.28     35.02 o
   3  -3  20       56.68       67.77     34.45 o
   4  -3  20        1.80       36.93     36.44 o
   5  -3  20       17.30       54.46     42.45 o
   6  -3  20       26.84      -14.12     48.94 o
   7  -3  20        1.89      -18.75     58.31 o
   8  -3  20        2.73      -52.22     60.14 o
  -7  -2  20        6.51        4.02     43.62 o
  -6  -2  20        8.37        2.48     36.89 o
  -5  -2  20       48.35       34.37     32.38 o
  -4  -2  20      489.64      454.86     29.38 o
  -3  -2  20      837.23      753.10     47.03 o
  -2  -2  20      132.78      140.08     30.07 o
  -1  -2  20       58.51       82.42     25.24 o
   0  -2  20      144.28      147.75     26.66 o
   1  -2  20      133.01      150.30     27.88 o
   2  -2  20        6.87       -2.23     22.72 o
   3  -2  20      243.84      261.81     40.13 o
   4  -2  20      115.61       60.18     35.47 o
   5  -2  20       73.84      122.14     39.36 o
   6  -2  20       27.78       46.34     46.95 o
   7  -2  20        2.41       11.69     55.63 o
   8  -2  20       24.98      135.94     69.39 o
  -9  -1  20       35.31       82.42     67.40 o
  -8  -1  20       39.88       74.26     52.79 o
  -7  -1  20       83.30      132.53     48.09 o
  -6  -1  20        9.49       52.39     38.31 o
  -5  -1  20       27.15       22.00     22.39 o
  -4  -1  20       31.07       45.92     19.35 o
  -3  -1  20      139.56      132.16     20.82 o
  -2  -1  20       14.88      -12.71     19.84 o
  -1  -1  20      104.87       99.66     25.08 o
   0  -1  20       91.66       82.25     27.15 o
   1  -1  20       32.93       34.00     22.28 o
   2  -1  20      110.49      120.40     28.16 o
   3  -1  20       86.51       73.57     30.88 o
   4  -1  20        7.31      -31.00     31.00 o
   5  -1  20      176.75      183.62     40.74 o
   6  -1  20       21.51        2.27     38.63 o
   7  -1  20       26.47        3.04     50.40 o
   8  -1  20       22.59      -14.97     60.95 o
  -9   0  20       19.42       14.85     62.90 o
  -8   0  20        4.11        4.99     51.41 o
  -7   0  20        3.39      -30.64     41.31 o
  -6   0  20       14.37       34.25     37.70 o
  -5   0  20       19.25       32.56     43.85 o
  -4   0  20       19.29       18.18     19.31 o
  -3   0  20      171.11      124.21     20.89 o
  -2   0  20       93.51       71.24     37.58 o
  -1   0  20      906.03     1012.37     58.64 o
   0   0  20       66.77       67.52     14.79 o
   1   0  20      471.91      524.40     40.29 o
   2   0  20      495.02      528.70     42.53 o
   3   0  20        0.05      -24.51     26.30 o
   4   0  20       23.42       47.76     30.92 o
   5   0  20      170.02      182.81     42.08 o
   6   0  20      111.10      132.12     46.26 o
   7   0  20       40.50       50.60     51.05 o
   8   0  20        0.45      -14.89     63.30 o
  -9   1  20       35.44       21.59     66.47 o
  -8   1  20       39.72       32.83     50.60 o
  -7   1  20       83.47       90.29     45.77 o
  -6   1  20        8.93       17.08     35.10 o
  -5   1  20       26.69       50.52     24.17 o
  -4   1  20       29.26       25.23     20.56 o
  -3   1  20      134.85      117.22     21.28 o
  -2   1  20       15.59       30.33     11.51 o
  -1   1  20      101.39      107.60     13.18 o
   0   1  20       88.87      100.38     13.96 o
   1   1  20       36.21       21.85     15.58 o
   2   1  20      111.12       92.85     18.23 o
   3   1  20       88.15       51.25     28.12 o
   4   1  20        6.50        6.21     30.60 o
   5   1  20      174.60      158.46     41.76 o
   6   1  20       21.38       11.44     41.88 o
   7   1  20       25.86      -47.84     47.84 o
   8   1  20       22.74       39.56     60.02 o
  -9   2  20        5.95       22.56     68.29 o
  -8   2  20        2.53       -6.78     50.52 o
  -7   2  20        6.65      -23.00     66.22 o
  -6   2  20        9.29       24.14     31.92 o
  -5   2  20       48.80       70.26     25.54 o
  -4   2  20      485.24      475.84     31.63 o
  -3   2  20      831.85      785.70     26.56 o
  -2   2  20      132.97      160.69     16.26 o
  -1   2  20       58.70       85.93     14.59 o
   0   2  20      145.62      147.91     16.37 o
   1   2  20      131.88      150.43     24.35 o
   2   2  20        6.81       11.83     35.08 o
   3   2  20      240.35      231.11     27.78 o
   4   2  20      119.16      101.12     24.58 o
   5   2  20       74.74       50.13     27.69 o
   6   2  20       28.27       56.33     31.61 o
   7   2  20        2.44      -26.51     35.91 o
   8   2  20       25.06       75.07     73.85 o
  -8   3  20        8.22       -8.20     43.68 o
  -7   3  20       54.12       22.56     40.38 o
  -6   3  20       13.10      -15.29     34.76 o
  -5   3  20        9.66        0.12     27.19 o
  -4   3  20       86.38       81.64     24.64 o
  -3   3  20      291.43      315.64     25.07 o
  -2   3  20       35.58       37.62     15.01 o
  -1   3  20      162.46      161.02     17.02 o
   0   3  20      647.79      606.91     19.80 o
   1   3  20      937.71      817.88     42.38 o
   2   3  20      203.47      213.85     20.53 o
   3   3  20       57.08       53.42     23.66 o
   4   3  20        2.01       26.82     31.63 o
   5   3  20       16.62       26.02     27.51 o
   6   3  20       26.91       36.18     33.33 o
   7   3  20        1.80       49.83     59.24 o
   8   3  20        2.72      -17.45     74.79 o
  -8   4  20        0.10      -46.80     46.80 o
  -7   4  20        5.85       17.57     62.13 o
  -6   4  20        5.85       41.26     33.22 o
  -5   4  20      128.99       95.87     31.80 o
  -4   4  20       54.65       59.14     20.21 o
  -3   4  20      103.90       99.84     23.84 o
  -2   4  20       65.12       34.66     16.33 o
  -1   4  20      177.22      221.80     20.02 o
   0   4  20      226.95      207.03     16.02 o
   1   4  20       32.16       35.65     15.89 o
   2   4  20       64.70       76.47     15.32 o
   3   4  20       18.22       14.71     24.16 o
   4   4  20      264.14      285.19     65.39 o
   5   4  20        4.69      -34.78     42.12 o
   6   4  20        7.72      -36.16     51.86 o
   7   4  20       10.05      -14.57     62.21 o
  -8   5  20       23.11       32.52     53.81 o
  -7   5  20       51.85       30.79     44.24 o
  -6   5  20        7.40      -32.87     32.87 o
  -5   5  20       40.22       48.71     34.23 o
  -4   5  20       15.86        9.36     22.36 o
  -3   5  20        8.38      -16.69     20.28 o
  -2   5  20        9.75        7.45     18.64 o
  -1   5  20        7.70       -3.06     17.88 o
   0   5  20      266.51      353.52     28.08 o
   1   5  20      225.33      198.25     17.58 o
   2   5  20      169.55      150.04     18.18 o
   3   5  20       79.46       76.16     25.69 o
   4   5  20       32.00       31.25     44.47 o
   5   5  20        2.69       26.25     51.33 o
   6   5  20        9.64       14.57     56.40 o
   7   5  20        3.26      -17.57     68.70 o
  -7   6  20        6.58       18.25     47.12 o
  -6   6  20        7.18       40.55     39.81 o
  -5   6  20       33.82        8.59     34.71 o
  -4   6  20       43.46       78.86     26.56 o
  -3   6  20       54.58       76.53     23.28 o
  -2   6  20       34.97       47.84     22.31 o
  -1   6  20        6.07        6.08     20.78 o
   0   6  20        3.32       -9.60     19.43 o
   1   6  20       78.04       91.98     28.27 o
   2   6  20       54.13       77.65     23.10 o
   3   6  20       25.78       22.61     47.13 o
   4   6  20        2.59       24.66     40.15 o
   5   6  20       39.83       55.43     52.47 o
   6   6  20       34.39       15.01     60.14 o
  -6   7  20       16.12       -0.12     48.05 o
  -5   7  20        2.85        6.66     31.57 o
  -4   7  20        6.88        3.30     35.04 o
  -3   7  20        5.84       37.43     26.15 o
  -2   7  20       21.26       73.61     33.83 o
  -1   7  20       56.48      106.67     33.13 o
   0   7  20       61.30       68.68     30.32 o
   1   7  20       13.90       77.37     26.44 o
   2   7  20       12.13       35.11     44.92 o
   3   7  20        6.48        8.51     33.25 o
   4   7  20        2.10      -35.54     35.54 o
   5   7  20        2.36       -9.29     55.39 o
   6   7  20        5.02      -63.34     63.34 o
  -5   8  20       14.66       -3.22     95.30 o
  -4   8  20       13.65      -40.81     42.86 o
  -3   8  20       18.51       10.24     39.73 o
  -2   8  20       24.28       24.04     63.10 o
  -1   8  20        7.52        6.83     36.59 o
   0   8  20        4.63      -35.58     35.58 o
   1   8  20        2.22       -5.64     49.14 o
   2   8  20        1.08       12.90     37.17 o
   3   8  20        3.01       64.78     39.41 o
   4   8  20        4.36       14.60     83.29 o
  -3   9  20        0.54        5.86     46.97 o
  -2   9  20        0.90       35.21     64.82 o
  -1   9  20        0.21      -18.24     44.29 o
   0   9  20        1.24       14.08     59.41 o
   1   9  20        5.66       78.64     63.55 o
   2   9  20       10.07       -4.10     63.71 o
   3   9  20        7.11      -47.52     47.52 o
   4  -7  21       22.22       11.04     63.59 o
   5  -7  21       12.75      -72.27     72.27 o
   1  -6  21        9.55       74.91     40.50 o
   2  -6  21        4.41       52.59     42.61 o
   3  -6  21        3.94       51.49     45.94 o
   4  -6  21       14.15       -6.65     54.62 o
   5  -6  21        3.38       60.67     58.47 o
   6  -6  21        1.44        0.28     64.44 o
  -1  -5  21       15.73       13.03     28.85 o
   0  -5  21       25.47       42.49     32.67 o
   1  -5  21      137.00       95.85     36.16 o
   2  -5  21       68.80       58.64     34.90 o
   3  -5  21       52.77        1.30     43.22 o
   4  -5  21       15.82      -11.65     44.23 o
   5  -5  21        7.08       11.65     49.75 o
   6  -5  21        3.88      155.42     60.22 o
   7  -5  21       14.01       96.86     70.16 o
  -3  -4  21       10.66       56.16     30.35 o
  -2  -4  21       28.94       -5.23     28.89 o
  -1  -4  21       44.99       48.74     26.58 o
   0  -4  21      282.30      305.07     39.69 o
   1  -4  21      175.20      193.60     34.78 o
   2  -4  21      223.17      185.00     36.32 o
   3  -4  21       42.04       -4.75     35.55 o
   4  -4  21       12.69       15.62     41.43 o
   5  -4  21       22.41       60.54     42.45 o
   6  -4  21       10.48       12.09     46.67 o
   7  -4  21        7.02      -40.13     61.96 o
  -5  -3  21      106.31       77.75     38.10 o
  -4  -3  21       43.78       -7.91     30.11 o
  -3  -3  21      187.43      238.68     33.48 o
  -2  -3  21       72.20       92.36     27.19 o
  -1  -3  21       10.75       19.80     24.67 o
   0  -3  21       48.84        7.30     25.93 o
   1  -3  21      404.13      396.86     40.90 o
   2  -3  21      528.02      509.06     45.41 o
   3  -3  21       39.65       61.15     34.78 o
   4  -3  21        1.03       46.30     37.09 o
   5  -3  21       12.12      -40.90     40.90 o
   6  -3  21        2.53      -32.34     42.97 o
   7  -3  21       10.68        2.23     58.03 o
   8  -3  21        4.37      -20.13     62.49 o
  -7  -2  21       45.65       21.47     46.91 o
  -6  -2  21       13.40      -23.86     35.91 o
  -5  -2  21       74.55       95.89     34.49 o
  -4  -2  21      113.37       75.89     22.93 o
  -3  -2  21       17.15       -4.79     26.90 o
  -2  -2  21      159.71      156.03     30.35 o
  -1  -2  21       48.25       59.45     25.52 o
   0  -2  21      943.31      927.59     53.00 o
   1  -2  21      167.25      214.34     33.23 o
   2  -2  21      124.60      161.87     32.34 o
   3  -2  21      152.25      192.51     38.71 o
   4  -2  21      114.77      168.52     42.16 o
   5  -2  21        4.36      -18.38     35.14 o
   6  -2  21       10.35      -22.12     45.57 o
   7  -2  21        8.44       -2.48     53.73 o
   8  -2  21        5.86       10.96     65.41 o
  -9  -1  21        4.37      114.27     68.90 o
  -8  -1  21       11.17       -1.95     50.11 o
  -7  -1  21       46.07       57.13     43.30 o
  -6  -1  21       92.31      107.13     39.44 o
  -5  -1  21       58.73       46.03     27.59 o
  -4  -1  21      486.18      488.31     49.51 o
  -3  -1  21      717.18      697.69     58.70 o
  -2  -1  21       33.38       70.88     23.78 o
  -1  -1  21        9.59       -8.81     23.58 o
   0  -1  21      167.69      204.11     30.88 o
   1  -1  21       70.34      101.65     28.16 o
   2  -1  21       81.51       78.97     28.97 o
   3  -1  21      167.99      203.46     36.68 o
   4  -1  21      167.07      149.17     38.67 o
   5  -1  21      103.87      110.70     40.17 o
   6  -1  21       47.43       51.78     47.03 o
   7  -1  21        8.43       58.60     54.25 o
   8  -1  21       16.98       57.78     64.36 o
  -9   0  21       15.50       83.11     70.12 o
  -8   0  21       22.77       60.30     52.63 o
  -7   0  21       48.66       68.21     46.30 o
  -6   0  21       26.44        3.37     38.43 o
  -5   0  21      153.18      162.26     27.11 o
  -4   0  21     1749.58     1654.71     53.14 o
  -3   0  21      189.76      185.89     22.14 o
  -2   0  21      295.79      307.63     24.84 o
  -1   0  21      166.62      259.02     41.21 o
   0   0  21        4.95        3.35     18.28 o
   1   0  21       55.81       63.22     24.02 o
   2   0  21       55.62       92.56     28.49 o
   3   0  21       10.49      -26.70     26.70 o
   4   0  21      133.65       84.16     32.63 o
   5   0  21       14.74       47.92     37.78 o
   6   0  21        6.40       10.88     44.80 o
   7   0  21       14.29       51.33     51.86 o
   8   0  21       19.29      -28.73     61.11 o
  -9   1  21        4.23       21.34     67.77 o
  -8   1  21       10.98       67.36     52.02 o
  -7   1  21       45.34      108.67     43.99 o
  -6   1  21       92.62       88.32     29.85 o
  -5   1  21       58.02       69.59     25.77 o
  -4   1  21      493.17      492.35     59.75 o
  -3   1  21      737.41      791.97     83.98 o
  -2   1  21       33.76       43.14     18.43 o
  -1   1  21        9.09      -10.82     21.74 o
   0   1  21      164.59      189.76     26.38 o
   1   1  21       67.72       95.88     17.87 o
   2   1  21       81.85      104.55     20.02 o
   3   1  21      169.47      211.05     35.38 o
   4   1  21      169.01       99.26     34.65 o
   5   1  21      101.50      123.56     40.62 o
   6   1  21       46.81       64.97     43.38 o
   7   1  21        8.68       25.73     51.45 o
   8   1  21       16.78        1.95     61.07 o
  -8   2  21        0.41      -38.31     53.28 o
  -7   2  21       45.57       58.10     34.52 o
  -6   2  21       13.48        9.75     27.87 o
  -5   2  21       74.25       70.96     24.69 o
  -4   2  21      113.34      118.37     24.29 o
  -3   2  21       17.52       -6.23     19.93 o
  -2   2  21      161.60      125.78     22.91 o
  -1   2  21       51.71       47.92     13.90 o
   0   2  21      955.19      931.02     29.01 o
   1   2  21      169.76      220.88     18.17 o
   2   2  21      123.93      133.20     21.34 o
   3   2  21      152.84      146.50     24.82 o
   4   2  21      116.74      120.29     24.82 o
   5   2  21        4.37      -33.70     33.70 o
   6   2  21       10.22      -12.78     31.91 o
   7   2  21        8.29      -38.09     38.09 o
   8   2  21        5.51      -39.69     73.65 o
  -8   3  21        7.48       15.76     56.65 o
  -7   3  21        9.44       14.32     35.60 o
  -6   3  21       11.02       12.40     30.09 o
  -5   3  21      105.93       90.40     34.65 o
  -4   3  21       41.65       38.49     24.60 o
  -3   3  21      189.18      160.31     19.39 o
  -2   3  21       72.85       77.62     20.02 o
  -1   3  21       10.22        3.30     13.86 o
   0   3  21       51.67       52.90     15.26 o
   1   3  21      399.93      428.90     23.12 o
   2   3  21      528.93      607.50     73.61 o
   3   3  21       40.96       29.90     21.62 o
   4   3  21        0.77       17.64     24.76 o
   5   3  21       12.61        2.01     27.43 o
   6   3  21        2.49      -32.32     32.32 o
   7   3  21       10.55      -19.92     59.41 o
   8   3  21        4.44      -74.79     74.79 o
  -8   4  21       10.84       22.66     58.15 o
  -7   4  21       22.97       42.16     38.56 o
  -6   4  21        9.51      -30.42     34.09 o
  -5   4  21       44.85       37.88     30.54 o
  -4   4  21      117.86      107.01     64.74 o
  -3   4  21       10.97       14.93     19.66 o
  -2   4  21       28.53       41.97     17.45 o
  -1   4  21       45.53       20.94     16.73 o
   0   4  21      278.02      284.23     18.79 o
   1   4  21      176.74      151.03     16.57 o
   2   4  21      227.78      221.01     21.52 o
   3   4  21       41.79      -17.92     23.86 o
   4   4  21       12.66       33.58     26.82 o
   5   4  21       22.50       50.48     45.25 o
   6   4  21       10.59       93.62     50.72 o
   7   4  21        7.33      -63.91     63.91 o
  -7   5  21        5.94      -27.84     43.66 o
  -6   5  21       54.11       11.33     56.71 o
  -5   5  21       23.41       36.27     32.40 o
  -4   5  21       37.43       46.61     23.18 o
  -3   5  21      203.47      216.89     27.98 o
  -2   5  21        0.96       44.19     20.29 o
  -1   5  21       16.65       11.57     18.41 o
   0   5  21       26.48       29.83     21.94 o
   1   5  21      138.00      174.95     17.85 o
   2   5  21       69.74       56.47     17.44 o
   3   5  21       51.79       60.40     60.71 o
   4   5  21       15.76       55.59     45.33 o
   5   5  21        7.14      -49.95     49.95 o
   6   5  21        3.78       81.12     60.38 o
   7   5  21       14.24        0.61     70.28 o
  -7   6  21        1.48      -33.89     74.66 o
  -6   6  21        6.97       -5.90     89.35 o
  -5   6  21       10.09      -17.26     34.78 o
  -4   6  21       73.25       86.78     27.44 o
  -3   6  21       31.92       50.44     23.12 o
  -2   6  21        6.57      -18.10     22.03 o
  -1   6  21       45.13       36.87     21.77 o
   0   6  21      103.04       64.04     21.34 o
   1   6  21        8.78       15.10     21.39 o
   2   6  21        4.36      -29.55     29.55 o
   3   6  21        4.09       69.56     31.87 o
   4   6  21       13.94       59.77     48.21 o
   5   6  21        3.47       18.75     55.35 o
   6   6  21        1.57       41.80     62.09 o
  -6   7  21        4.05      -45.53     45.53 o
  -5   7  21       37.59       61.40     42.34 o
  -4   7  21       13.16       15.68     39.69 o
  -3   7  21       15.80       35.71     33.68 o
  -2   7  21       11.47        3.69     34.12 o
  -1   7  21        2.98      -26.80     32.52 o
   0   7  21       24.48        3.18     29.70 o
   1   7  21        3.71      -22.23     30.83 o
   2   7  21       32.72       -8.08     32.51 o
   3   7  21       15.08       28.02     34.62 o
   4   7  21       22.57       81.19     38.23 o
   5   7  21       12.99       53.56     64.36 o
  -5   8  21       11.02       14.65     71.95 o
  -4   8  21       41.32       16.50     46.64 o
  -3   8  21       12.55       53.87     40.64 o
  -2   8  21        2.49       37.84     63.18 o
  -1   8  21       15.04       16.88     36.87 o
   0   8  21        7.23       23.95     36.11 o
   1   8  21       35.48       84.24     53.16 o
   2   8  21       18.90       12.70     58.88 o
   3   8  21        6.77        6.04     41.11 o
   4   8  21        0.27       -2.86     43.59 o
  -3   9  21        3.60       52.59     49.07 o
  -2   9  21        3.28      -45.66     45.66 o
  -1   9  21        4.74       17.55     45.12 o
   0   9  21        2.85      -56.00     59.29 o
   1   9  21        1.95       53.24     65.21 o
   2   9  21        8.05      -66.14     66.14 o
   4  -7  22        2.92      -62.61     66.39 o
   5  -7  22        1.63      133.06     72.96 o
   1  -6  22       40.11       65.01     37.94 o
   2  -6  22       32.09       30.92     43.99 o
   3  -6  22       57.90      105.26     50.11 o
   4  -6  22       20.87      113.21     54.01 o
   5  -6  22        2.57       33.72     59.81 o
   6  -6  22        2.89      -54.13     67.64 o
  -1  -5  22       22.08       31.29     30.19 o
   0  -5  22       45.71       18.30     31.61 o
   1  -5  22       45.35       20.94     32.22 o
   2  -5  22       24.70      -18.18     35.26 o
   3  -5  22        4.97       25.56     40.25 o
   4  -5  22       24.55      -24.63     45.41 o
   5  -5  22        9.36       12.66     52.02 o
   6  -5  22       12.88        6.78     58.88 o
   7  -5  22        7.48        8.56     70.44 o
  -3  -4  22       33.35       -9.62     31.45 o
  -2  -4  22       10.12       15.66     29.87 o
  -1  -4  22       26.16       48.00     26.90 o
   0  -4  22      126.06       93.41     30.72 o
   1  -4  22      305.50      309.01     42.40 o
   2  -4  22      270.84      279.71     42.16 o
   3  -4  22       34.83       23.82     38.10 o
   4  -4  22       18.96      -26.78     40.94 o
   5  -4  22       75.49       72.03     49.55 o
   6  -4  22       10.63       24.79     55.39 o
   7  -4  22        2.45      -56.85     56.85 o
  -5  -3  22       38.89       31.45     38.14 o
  -4  -3  22       72.36       79.09     34.82 o
  -3  -3  22      328.05      412.73     40.58 o
  -2  -3  22      101.17      127.17     30.15 o
  -1  -3  22      303.10      302.47     34.33 o
   0  -3  22      206.98      200.99     33.64 o
   1  -3  22      104.97       83.02     30.47 o
   2  -3  22      266.59      310.83     40.05 o
   3  -3  22      659.71      595.41     54.05 o
   4  -3  22      117.74      140.69     40.17 o
   5  -3  22       17.46       15.50     40.25 o
   6  -3  22        3.96       25.65     52.35 o
   7  -3  22       12.11       26.86     55.27 o
   8  -3  22       11.90       22.93     69.39 o
  -7  -2  22        7.74      -39.81     48.17 o
  -6  -2  22        2.15       42.40     38.18 o
  -5  -2  22       18.95      -32.46     32.46 o
  -4  -2  22      107.96      175.03     24.02 o
  -3  -2  22      645.82      635.67     45.25 o
  -2  -2  22      197.09      196.04     32.10 o
  -1  -2  22      176.89      149.94     30.11 o
   0  -2  22      555.30      528.29     45.41 o
   1  -2  22      348.86      377.50     40.62 o
   2  -2  22      448.72      516.57     45.94 o
   3  -2  22       35.97       -0.08     32.42 o
   4  -2  22       13.44      -30.68     35.38 o
   5  -2  22       32.19      -40.58     40.86 o
   6  -2  22       24.43       -6.57     46.71 o
   7  -2  22        2.46       27.51     52.75 o
   8  -2  22        3.28      -18.42     68.50 o
  -9  -1  22       22.79      -22.93     67.00 o
  -8  -1  22        7.15       13.39     51.62 o
  -7  -1  22       13.48        7.18     44.96 o
  -6  -1  22       11.06       -5.88     35.87 o
  -5  -1  22       23.48       11.00     32.75 o
  -4  -1  22      546.32      531.41     32.87 o
  -3  -1  22      103.61      106.50     21.63 o
  -2  -1  22      116.05      140.93     35.59 o
  -1  -1  22      240.09      224.77     33.23 o
   0  -1  22      177.51      205.90     34.37 o
   1  -1  22       71.88       56.81     26.90 o
   2  -1  22      517.95      474.08     43.78 o
   3  -1  22      231.64      177.82     32.54 o
   4  -1  22      157.26      137.12     36.76 o
   5  -1  22       32.78      -17.65     39.69 o
   6  -1  22       19.75       32.42     45.69 o
   7  -1  22       13.92       79.37     51.21 o
   8  -1  22       17.44       11.04     68.25 o
  -9   0  22       19.87       -4.83     65.37 o
  -8   0  22       27.84       54.66     54.13 o
  -7   0  22       86.83      207.03     51.13 o
  -6   0  22        1.09       30.56     37.66 o
  -5   0  22       67.57       57.62     25.82 o
  -4   0  22       97.89       85.15     23.25 o
  -3   0  22      638.78      559.83     58.80 o
  -2   0  22       54.07       72.76     18.90 o
  -1   0  22        7.95       15.80     17.54 o
   0   0  22       50.59       36.04     34.31 o
   1   0  22        5.15       -9.36     16.04 o
   2   0  22      167.54      180.37     31.37 o
   3   0  22      362.19      289.45     40.94 o
   4   0  22      124.61       96.29     38.23 o
   5   0  22        8.22       58.23     39.85 o
   6   0  22       15.41       26.21     46.75 o
   7   0  22       12.87        8.24     52.59 o
   8   0  22       58.21       92.72     65.62 o
  -9   1  22       22.69       15.38     69.02 o
  -8   1  22        6.89       12.50     55.15 o
  -7   1  22       13.57      -44.80     44.80 o
  -6   1  22       11.01       20.08     40.25 o
  -5   1  22       21.90       -7.20     24.16 o
  -4   1  22      530.12      546.01     34.54 o
  -3   1  22       97.66      129.09     22.29 o
  -2   1  22      118.76       82.17     18.67 o
  -1   1  22      241.79      251.97     17.11 o
   0   1  22      180.40      210.92     19.01 o
   1   1  22       71.18       79.73     18.57 o
   2   1  22      512.83      488.00     33.03 o
   3   1  22      227.68      286.73     56.34 o
   4   1  22      153.73      147.95     37.17 o
   5   1  22       33.99       85.30     39.81 o
   6   1  22       19.50       30.07     45.16 o
   7   1  22       13.72       65.09     55.51 o
   8   1  22       17.06       55.63     63.79 o
  -8   2  22       21.48       38.92     57.30 o
  -7   2  22        7.78       18.07     33.68 o
  -6   2  22        2.03        2.58     31.24 o
  -5   2  22       19.00       39.94     26.27 o
  -4   2  22      107.89      104.77     35.04 o
  -3   2  22      645.20      559.01     38.00 o
  -2   2  22      198.66      172.92     23.24 o
  -1   2  22      172.03      142.05     16.23 o
   0   2  22      558.23      578.06     26.53 o
   1   2  22      352.43      400.42     22.52 o
   2   2  22      452.61      490.71     30.50 o
   3   2  22       36.82       70.69     22.99 o
   4   2  22       13.24      -18.07     23.64 o
   5   2  22       31.63        3.66     26.73 o
   6   2  22       24.13      -23.11     29.70 o
   7   2  22        2.52        5.17     40.04 o
   8   2  22        3.43       52.83     78.20 o
  -8   3  22        3.94      -20.45     50.54 o
  -7   3  22        7.62      -34.09     41.33 o
  -6   3  22        9.20        2.48     50.87 o
  -5   3  22       39.93        6.61     26.87 o
  -4   3  22       74.61       96.27     26.97 o
  -3   3  22      332.34      373.95     49.71 o
  -2   3  22       98.29      119.96     18.35 o
  -1   3  22      298.33      246.07     19.78 o
   0   3  22      205.94      219.77     18.60 o
   1   3  22      108.50       96.48     18.27 o
   2   3  22      264.15      243.74     25.98 o
   3   3  22      660.64      579.23     35.19 o
   4   3  22      116.47      129.52     51.37 o
   5   3  22       17.39       61.37     29.48 o
   6   3  22        3.93      -20.86     35.63 o
   7   3  22       12.05      -18.30     59.20 o
   8   3  22       12.04       72.47     79.05 o
  -8   4  22        6.50       32.12     49.56 o
  -7   4  22       46.41       96.05     39.78 o
  -6   4  22        7.88      -33.96     33.96 o
  -5   4  22       67.88       91.36     30.32 o
  -4   4  22       93.50       76.29     25.85 o
  -3   4  22       34.12       34.43     18.51 o
  -2   4  22        9.80       14.76     17.14 o
  -1   4  22       26.85       64.41     17.70 o
   0   4  22      124.78      148.89     20.12 o
   1   4  22      301.90      306.04     18.94 o
   2   4  22      267.57      253.75     44.83 o
   3   4  22       34.52       20.40     40.07 o
   4   4  22       19.67       -3.59     27.94 o
   5   4  22       75.37       64.40     48.00 o
   6   4  22       10.76      -52.47     52.47 o
   7   4  22        2.27      -64.72     64.72 o
  -7   5  22        3.88      -42.03     48.74 o
  -6   5  22        5.53       30.34     67.99 o
  -5   5  22       36.12       49.71     34.35 o
  -4   5  22       25.35       47.90     29.18 o
  -3   5  22       47.16       41.15     21.97 o
  -2   5  22        2.72       -5.47     20.17 o
  -1   5  22       22.86       20.63     20.05 o
   0   5  22       45.45       59.90     22.08 o
   1   5  22       45.25       58.52     16.87 o
   2   5  22       23.85       17.17     17.31 o
   3   5  22        4.70       -5.44     39.24 o
   4   5  22       25.13       29.54     45.29 o
   5   5  22        9.56      -53.16     53.16 o
   6   5  22       12.83       13.51     54.82 o
   7   5  22        7.50      115.61     72.07 o
  -7   6  22       22.32       -3.66     48.05 o
  -6   6  22       29.11       21.43     41.23 o
  -5   6  22        4.07      -35.53     35.53 o
  -4   6  22        8.98       27.44     31.86 o
  -3   6  22       83.50       91.32     24.70 o
  -2   6  22       22.56       20.43     23.78 o
  -1   6  22       26.23      -14.09     21.21 o
   0   6  22       70.94       53.86     30.74 o
   1   6  22       40.08       51.17     27.87 o
   2   6  22       32.44       27.59     24.49 o
   3   6  22       58.44       40.98     37.64 o
   4   6  22       21.15       84.61     49.59 o
   5   6  22        2.70      -39.36     55.15 o
   6   6  22        2.83       42.93     65.09 o
  -6   7  22        7.06       27.02     46.22 o
  -5   7  22        0.99      -22.58     41.27 o
  -4   7  22       50.19      -35.16     35.16 o
  -3   7  22       45.69       24.40     28.24 o
  -2   7  22       25.88       60.62     35.84 o
  -1   7  22        7.65      -27.88     30.65 o
   0   7  22        1.07      -30.33     30.33 o
   1   7  22        5.38       -1.92     31.87 o
   2   7  22        6.61       -0.88     31.42 o
   3   7  22        9.63       -3.65     35.58 o
   4   7  22        2.86       60.19     39.77 o
   5   7  22        1.67       38.59     64.07 o
  -5   8  22       10.58        3.25     76.82 o
  -4   8  22        2.63       26.48     47.47 o
  -3   8  22       29.51      103.71     42.45 o
  -2   8  22        0.66      -40.75     40.75 o
  -1   8  22        5.21       50.06     40.46 o
   0   8  22        2.18      -17.75     37.04 o
   1   8  22        4.34      -49.02     52.35 o
   2   8  22        1.62       59.12     59.37 o
   3   8  22        3.44       30.06     42.98 o
   4   8  22        5.05      -39.17     45.45 o
  -3   9  22        4.15      -48.48     50.47 o
  -2   9  22        6.29       25.54     49.10 o
  -1   9  22       11.78       63.10     46.47 o
   0   9  22        2.83        4.06     60.58 o
   1   9  22        4.61      144.62     69.67 o
   2   9  22        0.84       17.04     68.13 o
   4  -7  23        2.46       50.68     65.21 o
   5  -7  23        0.91        6.01     71.62 o
   1  -6  23       24.86       32.50     41.84 o
   2  -6  23       26.48       15.54     43.18 o
   3  -6  23       14.22       60.10     49.99 o
   4  -6  23       28.74       61.07     55.27 o
   5  -6  23        6.77        5.48     65.49 o
   6  -6  23        3.84       35.47     72.31 o
  -1  -5  23       33.71       88.18     32.42 o
   0  -5  23       81.16       55.55     36.48 o
   1  -5  23       42.07       42.53     33.84 o
   2  -5  23       18.50      -24.67     39.81 o
   3  -5  23       27.26       -1.54     41.43 o
   4  -5  23        4.01        3.94     49.14 o
   5  -5  23        3.66       17.21     54.98 o
   6  -5  23        0.00      108.18     63.47 o
   7  -5  23        1.81       38.55     76.17 o
  -3  -4  23      183.21      144.34     34.57 o
  -2  -4  23       56.31       20.17     31.16 o
  -1  -4  23       76.52       36.60     30.43 o
   0  -4  23       11.24      -29.42     29.42 o
   1  -4  23       45.81        4.18     30.35 o
   2  -4  23       10.10       -8.44     31.98 o
   3  -4  23      136.11       79.29     36.68 o
   4  -4  23       10.32       74.14     44.31 o
   5  -4  23        9.69       13.84     45.12 o
   6  -4  23        8.36      -17.41     55.88 o
   7  -4  23       13.24      -57.87     57.87 o
  -5  -3  23        1.43       29.87     36.24 o
  -4  -3  23       11.52       -4.87     30.84 o
  -3  -3  23       35.45       20.41     30.84 o
  -2  -3  23        8.57       49.67     27.96 o
  -1  -3  23      111.96      162.32     30.52 o
   0  -3  23      647.73      636.32     49.22 o
   1  -3  23      308.43      338.71     41.23 o
   2  -3  23      279.22      231.87     40.74 o
   3  -3  23       33.50       43.42     36.20 o
   4  -3  23       26.05      -21.34     39.24 o
   5  -3  23        0.36      -24.14     45.94 o
   6  -3  23        6.86       43.66     53.24 o
   7  -3  23        2.73       26.30     61.68 o
  -7  -2  23       32.96       62.17     48.74 o
  -6  -2  23       29.04       53.36     42.40 o
  -5  -2  23       66.65       41.43     34.69 o
  -4  -2  23       61.13       31.44     23.76 o
  -3  -2  23       50.52       49.63     28.45 o
  -2  -2  23      287.36      284.17     36.40 o
  -1  -2  23        1.75       -6.65     27.39 o
   0  -2  23       13.60        0.12     29.30 o
   1  -2  23       65.36       56.12     29.01 o
   2  -2  23      368.67      412.97     41.55 o
   3  -2  23       23.42       14.28     28.61 o
   4  -2  23        4.86      -33.23     33.23 o
   5  -2  23       83.08       96.74     46.10 o
   6  -2  23        2.34       28.00     49.75 o
   7  -2  23        4.52      -37.54     58.35 o
   8  -2  23       30.20       26.34     72.31 o
  -8  -1  23       19.63       40.38     54.74 o
  -7  -1  23       54.31        8.85     44.39 o
  -6  -1  23       43.64       51.45     39.36 o
  -5  -1  23       65.67       71.18     38.59 o
  -4  -1  23      205.38      148.44     25.04 o
  -3  -1  23      134.05      112.16     24.85 o
  -2  -1  23      138.98      155.12     21.71 o
  -1  -1  23      246.73      247.41     35.63 o
   0  -1  23      422.55      434.88     42.49 o
   1  -1  23       35.00       33.27     28.85 o
   2  -1  23      182.11      143.28     34.09 o
   3  -1  23      206.31      241.20     39.36 o
   4  -1  23       38.54      -18.22     34.98 o
   5  -1  23       26.51       25.93     42.36 o
   6  -1  23        5.81      -46.14     46.14 o
   7  -1  23        8.02      -18.14     56.57 o
   8  -1  23       11.53       10.63     71.22 o
  -8   0  23        3.58      -56.77     57.42 o
  -7   0  23        6.00       22.56     46.10 o
  -6   0  23       20.01       14.45     37.54 o
  -5   0  23       30.18       39.19     25.28 o
  -4   0  23     1666.87     1404.25     79.37 o
  -3   0  23     1630.68     1601.03     52.45 o
  -2   0  23      185.99      168.65     24.85 o
  -1   0  23      379.18      417.12     27.61 o
   0   0  23        0.32       -0.12     15.00 o
   1   0  23      161.95      127.65     20.51 o
   2   0  23      107.91      152.94     34.74 o
   3   0  23      360.78      433.91     45.81 o
   4   0  23      137.50      125.14     34.65 o
   5   0  23       41.15      106.60     42.89 o
   6   0  23       53.35        3.57     45.89 o
   7   0  23       13.83      -44.07     52.63 o
   8   0  23       14.14      -60.22     65.49 o
  -8   1  23       19.65       36.44     57.09 o
  -7   1  23       54.70       51.90     50.89 o
  -6   1  23       43.58       53.40     28.07 o
  -5   1  23       66.69       27.21     26.20 o
  -4   1  23      206.39      150.01     41.00 o
  -3   1  23      131.98      125.71     23.53 o
  -2   1  23      139.45      106.79     25.93 o
  -1   1  23      251.92      253.48     43.14 o
   0   1  23      420.69      400.77     28.33 o
   1   1  23       31.77      -10.71     17.95 o
   2   1  23      179.25      131.50     23.15 o
   3   1  23      208.12      166.56     24.96 o
   4   1  23       39.51       26.34     33.92 o
   5   1  23       26.16       -3.04     37.17 o
   6   1  23        5.98       -1.34     46.50 o
   7   1  23        7.86       38.31     55.43 o
   8   1  23       11.26       68.05     67.28 o
  -8   2  23        1.02      -33.32     59.65 o
  -7   2  23       32.77       60.21     46.42 o
  -6   2  23       28.42       48.83     31.60 o
  -5   2  23       67.53      100.31     41.15 o
  -4   2  23       64.11       77.20     23.31 o
  -3   2  23       53.08       73.52     23.37 o
  -2   2  23      289.11      293.19     38.10 o
  -1   2  23        1.72       -5.12     14.14 o
   0   2  23       13.19       -3.15     15.70 o
   1   2  23       67.20       55.91     16.61 o
   2   2  23      371.26      401.95     28.93 o
   3   2  23       24.86       21.50     31.57 o
   4   2  23        5.59       20.97     24.41 o
   5   2  23       84.09       77.71     34.33 o
   6   2  23        2.37        0.13     41.78 o
   7   2  23        4.61       25.54     39.00 o
   8   2  23       30.24      -77.79     77.79 o
  -8   3  23       11.84      -30.02     46.07 o
  -7   3  23       41.85       11.36     37.84 o
  -6   3  23        2.39       52.16     69.73 o
  -5   3  23        1.30      -27.85     27.85 o
  -4   3  23       10.73        6.19     25.04 o
  -3   3  23       34.46       30.20     22.62 o
  -2   3  23        8.25       -5.13     19.95 o
  -1   3  23      113.68       84.46     17.27 o
   0   3  23      644.17      638.86     26.63 o
   1   3  23      307.34      297.68     22.31 o
   2   3  23      280.60      254.09     27.57 o
   3   3  23       32.40       42.00     23.98 o
   4   3  23       26.69       14.00     25.76 o
   5   3  23        0.35      -21.91     38.08 o
   6   3  23        6.89      -11.55     34.83 o
   7   3  23        2.72       30.43     62.57 o
  -8   4  23       17.81       61.44     72.92 o
  -7   4  23        3.15      -30.35     40.24 o
  -6   4  23        8.75      -25.87     35.14 o
  -5   4  23       14.05       -7.36     37.92 o
  -4   4  23       57.20       55.58     26.89 o
  -3   4  23      179.24      174.01     27.71 o
  -2   4  23       54.23       43.87     23.60 o
  -1   4  23       73.57       43.26     20.07 o
   0   4  23       11.42       35.74     17.23 o
   1   4  23       46.56       43.05     22.76 o
   2   4  23       10.10        8.65     22.66 o
   3   4  23      134.41      174.42     28.89 o
   4   4  23       10.88       43.41     59.81 o
   5   4  23        8.85      -44.80     47.11 o
   6   4  23        8.17      -12.62     54.94 o
   7   4  23       13.38       -4.75     67.81 o
  -7   5  23       34.24       -1.22     44.53 o
  -6   5  23       14.73      -28.98     38.24 o
  -5   5  23       39.55       31.81     42.00 o
  -4   5  23       16.58       -6.85     29.70 o
  -3   5  23       24.12      -19.14     27.80 o
  -2   5  23       42.89       62.82     22.64 o
  -1   5  23       33.90       57.78     24.61 o
   0   5  23       80.18       38.19     20.22 o
   1   5  23       41.60        3.87     19.86 o
   2   5  23       19.03       -2.51     17.90 o
   3   5  23       28.23      -18.95     41.23 o
   4   5  23        4.10      -41.39     43.87 o
   5   5  23        3.57      -21.75     55.55 o
   6   5  23        0.00       -3.85     63.71 o
   7   5  23        1.95      -71.09     71.09 o
  -6   6  23        0.95      -32.08     41.42 o
  -5   6  23       83.30       86.84     39.53 o
  -4   6  23      117.15      130.29     48.05 o
  -3   6  23       10.42       41.35     25.46 o
  -2   6  23       34.31       52.82     24.01 o
  -1   6  23        0.29        3.02     22.54 o
   0   6  23       25.86       49.97     46.89 o
   1   6  23       25.08        7.97     28.17 o
   2   6  23       26.25       56.53     25.78 o
   3   6  23       14.03        0.36     53.26 o
   4   6  23       28.82       48.53     50.89 o
   5   6  23        6.59      -46.26     57.26 o
   6   6  23        3.73        0.97     64.80 o
  -6   7  23        4.91       47.91     48.40 o
  -5   7  23        0.95       36.34     42.64 o
  -4   7  23       17.42        2.03     85.11 o
  -3   7  23       27.12       48.11     30.38 o
  -2   7  23       52.77       23.66     36.24 o
  -1   7  23       11.42       27.33     32.75 o
   0   7  23       38.36       32.06     33.42 o
   1   7  23       11.26      -43.46     43.46 o
   2   7  23        3.99       67.32     50.85 o
   3   7  23        2.12       -0.58     38.51 o
   4   7  23        2.40        2.97     41.27 o
   5   7  23        0.95       21.55     67.20 o
  -4   8  23        6.59      -49.14     66.83 o
  -3   8  23        7.75       -2.98     44.48 o
  -2   8  23       19.04       56.35     62.90 o
  -1   8  23        8.03        3.10     38.40 o
   0   8  23        2.18      -31.65     37.51 o
   1   8  23        4.90      -20.61     52.22 o
   2   8  23        9.53      -58.07     58.07 o
   3   8  23        2.46        3.12     61.36 o
   4   8  23        4.68      -45.48     45.48 o
  -2   9  23        2.81      -26.44     80.77 o
  -1   9  23        1.30      -42.11     45.80 o
   0   9  23        0.03       11.40     63.83 o
   1   9  23        3.80      -32.14     68.42 o
   2   9  23        5.35       71.82     67.24 o
   4  -7  24        2.04       34.61     66.67 o
   5  -7  24        7.30        8.48     76.29 o
   1  -6  24        6.08       21.51     39.28 o
   2  -6  24        1.43      -24.35     43.26 o
   3  -6  24       52.08       31.16     47.96 o
   4  -6  24       11.52      -58.47     58.47 o
   5  -6  24        5.65       29.83     61.48 o
   6  -6  24        0.33      -43.30     72.43 o
  -1  -5  24       72.37       65.90     32.22 o
   0  -5  24       24.00       55.19     36.12 o
   1  -5  24       24.68       46.58     39.48 o
   2  -5  24       24.33       26.82     41.55 o
   3  -5  24       19.14       24.83     42.40 o
   4  -5  24        3.29      -46.91     46.91 o
   5  -5  24        9.13      -53.40     53.40 o
   6  -5  24        4.54      -56.32     63.14 o
  -3  -4  24       21.84       15.34     32.54 o
  -2  -4  24       15.68       12.62     32.26 o
  -1  -4  24        8.29      -23.13     30.76 o
   0  -4  24        2.87       -2.43     31.73 o
   1  -4  24       73.81       93.57     35.47 o
   2  -4  24      100.37      140.16     38.96 o
   3  -4  24       70.74       95.68     39.81 o
   4  -4  24       30.27       10.92     43.91 o
   5  -4  24       15.25       73.41     52.22 o
   6  -4  24        3.04       72.51     60.50 o
   7  -4  24        0.14        7.51     61.92 o
  -5  -3  24       17.22       81.85     36.72 o
  -4  -3  24       23.31       43.78     37.90 o
  -3  -3  24      556.60      500.30     43.95 o
  -2  -3  24      257.52      262.95     37.25 o
  -1  -3  24       41.19       18.50     28.77 o
   0  -3  24      235.32      237.59     39.93 o
   1  -3  24        3.24      -21.95     29.91 o
   2  -3  24       12.74      -13.07     31.81 o
   3  -3  24       43.95       27.43     36.40 o
   4  -3  24       17.93      -24.06     40.54 o
   5  -3  24       41.59       -3.69     42.24 o
   6  -3  24        6.22       62.09     53.12 o
   7  -3  24        4.61      -19.48     64.72 o
  -7  -2  24       42.30       69.55     49.83 o
  -6  -2  24       18.17        4.79     40.46 o
  -5  -2  24       45.69       31.85     35.18 o
  -4  -2  24      269.24      299.84     43.09 o
  -3  -2  24      144.62      177.37     35.18 o
  -2  -2  24       83.22       92.60     30.96 o
  -1  -2  24      127.13       73.08     28.16 o
   0  -2  24      303.34      329.13     43.46 o
   1  -2  24      354.72      326.62     41.47 o
   2  -2  24      410.83      477.53     45.25 o
   3  -2  24      679.12      737.07     56.89 o
   4  -2  24       35.44       61.52     39.89 o
   5  -2  24       12.68      -44.27     44.43 o
   6  -2  24       12.68       46.38     52.51 o
   7  -2  24        4.03      -59.57     59.57 o
  -8  -1  24       15.23       46.58     55.35 o
  -7  -1  24       56.75       97.31     53.56 o
  -6  -1  24        4.62        0.28     39.52 o
  -5  -1  24       63.65       82.29     37.25 o
  -4  -1  24      314.54      385.46     31.89 o
  -3  -1  24      327.37      321.90     28.47 o
  -2  -1  24       91.79      112.36     21.80 o
  -1  -1  24      206.23      215.19     33.48 o
   0  -1  24      239.21      252.44     34.53 o
   1  -1  24      352.58      240.55     37.09 o
   2  -1  24      107.06      102.83     31.21 o
   3  -1  24       42.44       54.78     34.82 o
   4  -1  24       28.78       25.16     33.76 o
   5  -1  24       72.58      120.60     45.94 o
   6  -1  24        7.74       12.70     44.76 o
   7  -1  24       10.83      -29.05     58.15 o
   8  -1  24       23.91      136.43     71.46 o
  -8   0  24       18.02       48.53     60.10 o
  -7   0  24        7.37      -12.90     48.00 o
  -6   0  24        1.25       34.94     40.54 o
  -5   0  24       16.23        7.84     24.93 o
  -4   0  24       13.68       -0.04     21.49 o
  -3   0  24      279.61      395.88     29.82 o
  -2   0  24      132.21      156.59     29.01 o
  -1   0  24        9.60       44.70     20.02 o
   0   0  24        1.85       37.33     26.58 o
   1   0  24      142.25      116.02     36.54 o
   2   0  24      476.30      554.71     48.90 o
   3   0  24      720.59      660.30     54.01 o
   4   0  24        0.02      -13.35     34.94 o
   5   0  24        8.39        6.17     41.15 o
   6   0  24        0.55      -19.48     45.41 o
   7   0  24       20.50       48.90     57.58 o
   8   0  24        0.00       -7.79     67.89 o
  -8   1  24       14.65       27.92     57.30 o
  -7   1  24       56.73      121.94     51.78 o
  -6   1  24        5.21       43.33     29.54 o
  -5   1  24       62.58      109.25     28.40 o
  -4   1  24      312.96      332.66     44.19 o
  -3   1  24      319.92      327.84     29.88 o
  -2   1  24       88.55       59.66     20.06 o
  -1   1  24      202.86      219.78     25.71 o
   0   1  24      242.08      250.49     18.95 o
   1   1  24      356.74      407.76     27.06 o
   2   1  24      107.42      129.57     23.75 o
   3   1  24       43.10       47.93     40.46 o
   4   1  24       27.36       -4.46     34.74 o
   5   1  24       72.87       58.15     40.78 o
   6   1  24        7.51       31.21     45.69 o
   7   1  24       11.10      -53.24     53.24 o
   8   1  24       24.06        7.43     67.40 o
  -8   2  24        0.34       77.18     55.27 o
  -7   2  24       41.97      119.60     40.49 o
  -6   2  24       18.08       53.99     32.37 o
  -5   2  24       45.46       50.18     27.94 o
  -4   2  24      265.57      249.54     71.89 o
  -3   2  24      140.82      102.85     23.21 o
  -2   2  24       85.69      106.78     23.72 o
  -1   2  24      129.24      165.48     23.85 o
   0   2  24      297.83      302.32     22.77 o
   1   2  24      362.86      365.82     23.23 o
   2   2  24      411.36      493.99     32.46 o
   3   2  24      677.99      632.19     37.30 o
   4   2  24       34.92       52.64     26.21 o
   5   2  24       12.28       26.73     29.16 o
   6   2  24       12.43        4.56     33.26 o
   7   2  24        3.99      -12.54     71.91 o
  -8   3  24       35.13      -30.88     63.55 o
  -7   3  24        5.55      -26.97     36.44 o
  -6   3  24        0.17      -36.85     36.85 o
  -5   3  24       17.22       27.25     27.26 o
  -4   3  24       23.63       -9.96     40.31 o
  -3   3  24      558.18      474.80     33.12 o
  -2   3  24      258.55      267.75     28.94 o
  -1   3  24       41.97       41.94     17.20 o
   0   3  24      230.79      222.12     20.74 o
   1   3  24        3.63       10.73     17.50 o
   2   3  24       11.83       14.85     22.69 o
   3   3  24       44.06       61.36     26.33 o
   4   3  24       18.74       -4.98     26.90 o
   5   3  24       41.18       25.54     30.31 o
   6   3  24        6.24      -34.19     34.19 o
   7   3  24        4.57       38.14     63.47 o
  -7   4  24       13.34       59.41     64.44 o
  -6   4  24       10.30       38.22     36.03 o
  -5   4  24       17.07        7.71     39.83 o
  -4   4  24       78.38       81.60     30.57 o
  -3   4  24       22.33       14.94     30.19 o
  -2   4  24       14.93       51.72     33.34 o
  -1   4  24        9.06        0.59     20.10 o
   0   4  24        2.76       -3.19     21.52 o
   1   4  24       73.63       55.15     19.66 o
   2   4  24       98.58      102.93     20.76 o
   3   4  24       70.94       82.31     26.72 o
   4   4  24       30.80       58.17     30.63 o
   5   4  24       15.23      -47.44     47.44 o
   6   4  24        3.02      -21.34     57.99 o
   7   4  24        0.17       93.25     69.31 o
  -7   5  24       30.02      124.67     45.19 o
  -6   5  24       52.00       84.19     40.11 o
  -5   5  24        3.72       -1.60     56.65 o
  -4   5  24       42.03       31.47     31.92 o
  -3   5  24       72.22       32.29     30.08 o
  -2   5  24        9.30       14.67     49.58 o
  -1   5  24       73.40       46.98     21.11 o
   0   5  24       24.47       -0.21     21.05 o
   1   5  24       24.25        7.78     20.27 o
   2   5  24       24.17       27.67     21.54 o
   3   5  24       19.10       76.04     44.84 o
   4   5  24        3.68      -38.67     46.14 o
   5   5  24        9.07       33.76     59.00 o
   6   5  24        4.68       -6.98     67.16 o
  -6   6  24        0.47        1.59     43.92 o
  -5   6  24        1.33       85.23     51.47 o
  -4   6  24       13.66        8.99     39.04 o
  -3   6  24       79.63       81.90     32.82 o
  -2   6  24        0.55      -18.94     24.02 o
  -1   6  24       86.65       51.77     24.05 o
   0   6  24        0.71      -23.76     28.11 o
   1   6  24        6.23      -12.85     92.07 o
   2   6  24        1.31      -20.38     31.10 o
   3   6  24       51.08       40.74     49.91 o
   4   6  24       11.20        6.98     52.35 o
   5   6  24        5.87      -57.78     57.78 o
   6   6  24        0.29      -14.49     66.79 o
  -5   7  24       21.65      -10.10     43.60 o
  -4   7  24       27.93       59.12     39.77 o
  -3   7  24       33.05       30.58     38.15 o
  -2   7  24        0.52        6.99     36.43 o
  -1   7  24        9.46       11.17     33.67 o
   0   7  24       14.80        8.86     34.26 o
   1   7  24       21.73       19.83     62.88 o
   2   7  24        3.84      -36.30     36.30 o
   3   7  24        3.95      -52.31     52.31 o
   4   7  24        2.07       39.89     62.29 o
   5   7  24        7.16      107.17     70.97 o
  -4   8  24       17.44      -62.29     72.31 o
  -3   8  24       11.20      -64.97     64.97 o
  -2   8  24       10.83       22.42     43.29 o
  -1   8  24       18.69       86.66     43.48 o
   0   8  24       10.47        0.79     40.19 o
   1   8  24        8.25      -51.70     51.70 o
   2   8  24        6.96      -17.57     60.79 o
   3   8  24        2.05       72.84     68.50 o
  -2   9  24        0.40       46.29     73.71 o
  -1   9  24        5.16       25.69     49.30 o
   0   9  24        0.88      131.96     70.61 o
   1   9  24        1.69      -44.03     68.29 o
   4  -7  25        5.26      -12.58     68.62 o
   1  -6  25       37.76      133.10     43.34 o
   2  -6  25        1.84       26.30     49.14 o
   3  -6  25        5.99      -10.10     51.74 o
   4  -6  25       14.17       54.38     57.74 o
   5  -6  25        0.79      -61.84     61.84 o
  -1  -5  25        1.70       26.78     32.42 o
   0  -5  25       67.94       64.07     42.16 o
   1  -5  25       66.82      142.63     40.98 o
   2  -5  25       12.90       -2.88     38.14 o
   3  -5  25       35.26      -17.94     42.20 o
   4  -5  25       34.52       -2.31     48.61 o
   5  -5  25       29.62      -22.16     55.67 o
   6  -5  25       10.88      127.17     69.71 o
  -3  -4  25       56.91       70.36     35.22 o
  -2  -4  25       54.01       64.64     31.81 o
  -1  -4  25      128.58      126.81     36.44 o
   0  -4  25       30.73        4.59     36.68 o
   1  -4  25       92.60       95.48     36.40 o
   2  -4  25      215.93      180.33     41.80 o
   3  -4  25       78.99      101.77     41.19 o
   4  -4  25        7.49       30.47     45.37 o
   5  -4  25       14.32       77.87     54.66 o
   6  -4  25        2.73        9.78     57.50 o
   7  -4  25        1.57      -20.98     68.58 o
  -5  -3  25        3.38       -0.77     36.93 o
  -4  -3  25       41.69       91.91     36.68 o
  -3  -3  25       41.85       37.54     31.37 o
  -2  -3  25      104.25       90.08     32.46 o
  -1  -3  25      219.29      230.97     37.70 o
   0  -3  25       43.67       -5.72     32.91 o
   1  -3  25       57.76      124.54     34.21 o
   2  -3  25        0.76      -19.11     33.27 o
   3  -3  25        1.84       36.85     36.48 o
   4  -3  25        4.84       13.03     43.01 o
   5  -3  25        8.51      -48.29     48.29 o
   6  -3  25        3.31      -55.35     55.35 o
   7  -3  25        2.92       73.49     68.13 o
  -7  -2  25        3.35      -10.47     54.05 o
  -6  -2  25        2.36       73.85     41.59 o
  -5  -2  25       13.19       19.68     39.04 o
  -4  -2  25       29.03       25.81     35.51 o
  -3  -2  25       23.30       44.03     30.11 o
  -2  -2  25       80.60       72.35     31.73 o
  -1  -2  25      146.53      125.06     33.80 o
   0  -2  25      289.76      396.86     45.25 o
   1  -2  25      127.23      108.51     34.00 o
   2  -2  25      172.38      238.60     40.86 o
   3  -2  25       79.60      108.91     40.38 o
   4  -2  25        0.12       10.83     39.73 o
   5  -2  25       16.19       14.97     41.88 o
   6  -2  25        2.93      -51.25     51.25 o
   7  -2  25        8.92      -49.42     61.68 o
  -8  -1  25        6.93      -18.95     57.22 o
  -7  -1  25       16.66       70.81     55.84 o
  -6  -1  25        4.52       12.78     40.94 o
  -5  -1  25        4.92       56.00     36.64 o
  -4  -1  25      124.02      127.14     45.77 o
  -3  -1  25      397.88      453.33     32.62 o
  -2  -1  25      190.81      154.52     35.75 o
  -1  -1  25      137.29      239.58     37.33 o
   0  -1  25      285.03      228.90     37.58 o
   1  -1  25      304.49      365.61     40.74 o
   2  -1  25       28.21       64.36     34.33 o
   3  -1  25      289.83      315.22     45.61 o
   4  -1  25      104.50      134.03     42.12 o
   5  -1  25       18.33       55.80     40.29 o
   6  -1  25       34.53       67.93     53.00 o
   7  -1  25        4.43       13.68     59.77 o
  -8   0  25       19.47      -43.99     56.32 o
  -7   0  25      140.22      196.36     55.15 o
  -6   0  25       50.19       93.74     43.95 o
  -5   0  25      101.26       99.64     29.29 o
  -4   0  25      126.06      148.33     32.38 o
  -3   0  25        6.03       18.19     21.92 o
  -2   0  25       31.59       19.81     21.95 o
  -1   0  25        7.19       21.17     20.57 o
   0   0  25      887.59      946.58     57.34 o
   1   0  25        0.43       16.67     19.11 o
   2   0  25      785.47      744.34     52.22 o
   3   0  25      155.65      173.23     40.58 o
   4   0  25       28.40       26.34     36.76 o
   5   0  25        2.45      -11.89     40.54 o
   6   0  25        1.05      -38.10     45.29 o
   7   0  25        0.00       15.70     58.51 o
   8   0  25        0.04      -61.03     72.47 o
  -8   1  25        7.09      -19.07     61.11 o
  -7   1  25       16.58       -5.23     50.44 o
  -6   1  25        4.30      -31.59     31.59 o
  -5   1  25        4.39       10.83     27.49 o
  -4   1  25      124.80       85.75     32.91 o
  -3   1  25      402.66      369.81     50.82 o
  -2   1  25      191.84      193.96     25.28 o
  -1   1  25      137.47      137.76     42.93 o
   0   1  25      285.45      281.63     41.53 o
   1   1  25      306.80      308.83     26.48 o
   2   1  25       27.43       55.44     21.87 o
   3   1  25      293.41      328.31     30.32 o
   4   1  25      107.28       88.74     28.09 o
   5   1  25       18.52       52.55     41.19 o
   6   1  25       34.73       60.18     46.75 o
   7   1  25        4.37      -47.48     56.12 o
  -8   2  25        2.71       30.52     62.78 o
  -7   2  25        2.96        8.95     40.50 o
  -6   2  25        2.17       20.75     72.92 o
  -5   2  25       13.38      -41.61     43.34 o
  -4   2  25       28.87        8.85     24.39 o
  -3   2  25       22.63      -15.39     22.85 o
  -2   2  25       82.75       55.88     44.27 o
  -1   2  25      143.68      119.32     22.70 o
   0   2  25      285.73      260.98     21.26 o
   1   2  25      128.85       84.84     22.54 o
   2   2  25      171.33      178.63     51.66 o
   3   2  25       80.40       80.97     26.07 o
   4   2  25        0.08       -1.72     29.34 o
   5   2  25       16.14       17.16     30.61 o
   6   2  25        2.85       -4.10     49.63 o
   7   2  25        8.82       -9.57     41.67 o
  -8   3  25       11.08      -49.30     63.99 o
  -7   3  25       48.06       84.30     43.61 o
  -6   3  25       19.18      -11.21     35.17 o
  -5   3  25        3.62      -24.67     30.00 o
  -4   3  25       39.84       28.04     27.66 o
  -3   3  25       38.56       34.12     24.91 o
  -2   3  25      106.06       98.72     24.28 o
  -1   3  25      214.50      199.62     26.56 o
   0   3  25       43.49       57.75     18.28 o
   1   3  25       58.78       34.26     19.04 o
   2   3  25        0.79      -16.89     21.78 o
   3   3  25        1.60        6.21     25.82 o
   4   3  25        4.28       -6.91     27.33 o
   5   3  25        8.56      -21.48     32.01 o
   6   3  25        3.27       30.70     38.21 o
   7   3  25        2.94       54.21     69.07 o
  -7   4  25       27.17       37.42     42.46 o
  -6   4  25        6.80       51.54     38.30 o
  -5   4  25        6.91      -19.08     32.50 o
  -4   4  25       25.33       48.89     31.43 o
  -3   4  25       56.97       52.01     33.84 o
  -2   4  25       54.12       37.01     25.90 o
  -1   4  25      127.56      186.29     21.92 o
   0   4  25       29.51        3.16     29.82 o
   1   4  25       93.55       89.35     26.05 o
   2   4  25      215.50      227.72     24.09 o
   3   4  25       79.37      134.14     30.73 o
   4   4  25        7.51       53.51     33.30 o
   5   4  25       14.68      -10.02     50.68 o
   6   4  25        2.69       59.20     59.98 o
   7   4  25        1.63       61.80     70.53 o
  -7   5  25       10.10       21.53     46.23 o
  -6   5  25        0.11        1.83     40.55 o
  -5   5  25       22.84       -4.78     36.56 o
  -4   5  25      120.19      114.57     32.32 o
  -3   5  25       69.78       86.49     31.86 o
  -2   5  25       80.72      101.37     29.06 o
  -1   5  25        1.47        8.89     21.61 o
   0   5  25       67.11       65.91     21.55 o
   1   5  25       65.90       86.73     22.92 o
   2   5  25       12.37       -3.41     22.85 o
   3   5  25       35.22        1.83     43.14 o
   4   5  25       34.80        8.77     48.90 o
   5   5  25       29.11       37.17     58.96 o
   6   5  25       10.61      -55.43     66.47 o
  -6   6  25       16.52       78.92     45.35 o
  -5   6  25        2.37       -1.39     50.24 o
  -4   6  25        9.95      -15.64     34.42 o
  -3   6  25        8.45      -31.76     31.76 o
  -2   6  25       51.86       72.97     26.12 o
  -1   6  25       44.70       65.86     24.73 o
   0   6  25       52.29       62.99     30.98 o
   1   6  25       38.83       90.42     32.61 o
   2   6  25        2.00       -5.43     32.09 o
   3   6  25        6.17      -24.75     49.79 o
   4   6  25       14.50        1.58     53.97 o
   5   6  25        0.78       76.53     62.45 o
  -5   7  25        1.65       42.57     43.71 o
  -4   7  25       11.46       21.64     41.10 o
  -3   7  25       21.55       41.92     38.15 o
  -2   7  25       43.15       85.01     40.31 o
  -1   7  25       43.28       56.04     35.36 o
   0   7  25        1.79      -33.52     33.52 o
   1   7  25        4.40      -17.42     54.03 o
   2   7  25        1.38       10.36     39.95 o
   3   7  25        8.80        0.53     55.47 o
   4   7  25        5.51      -63.71     63.71 o
  -4   8  25        0.08      -14.04     74.66 o
  -3   8  25        4.06        5.88     68.09 o
  -2   8  25        0.44       12.98     45.00 o
  -1   8  25        1.76      -16.04     40.67 o
   0   8  25        6.41      -27.61     40.54 o
   1   8  25        5.37      -34.84     55.94 o
   2   8  25       16.32      -18.59     63.14 o
   3   8  25        0.09       15.26     66.10 o
  -1   9  25        1.56      -47.88     47.88 o
   0   9  25        1.30      -19.03     72.11 o
   4  -7  26        1.95      -32.71     68.29 o
   1  -6  26       35.66       14.12     46.26 o
   2  -6  26       36.40       19.48     51.74 o
   3  -6  26       26.31       46.30     54.05 o
   4  -6  26       22.24       17.16     57.30 o
   5  -6  26        1.91      -11.89     65.82 o
  -1  -5  26      137.73      142.35     38.87 o
   0  -5  26       25.35       74.34     43.91 o
   1  -5  26       42.21       60.87     40.34 o
   2  -5  26       27.58       44.88     42.00 o
   3  -5  26        0.02      -27.63     44.35 o
   4  -5  26        1.76      -53.20     53.20 o
   5  -5  26        7.23        0.53     57.91 o
   6  -5  26        0.07      -65.33     65.33 o
  -3  -4  26       45.86       15.46     35.87 o
  -2  -4  26      137.96      146.77     38.96 o
  -1  -4  26      170.97      231.58     40.86 o
   0  -4  26       13.94      119.67     40.78 o
   1  -4  26      101.84      200.74     41.39 o
   2  -4  26       18.88        7.30     37.58 o
   3  -4  26        7.23      -38.92     38.92 o
   4  -4  26       30.51       33.76     46.67 o
   5  -4  26       23.92      -31.49     53.28 o
   6  -4  26        1.47       72.39     60.58 o
  -5  -3  26       45.99      116.66     45.37 o
  -4  -3  26       25.20       55.23     40.90 o
  -3  -3  26       13.88      -15.95     33.88 o
  -2  -3  26      130.27       76.69     32.99 o
  -1  -3  26       84.24      107.21     34.05 o
   0  -3  26      164.86      161.95     39.04 o
   1  -3  26      181.35      117.52     38.39 o
   2  -3  26       56.35        4.10     35.26 o
   3  -3  26       67.53       53.12     34.17 o
   4  -3  26       70.88       74.62     44.60 o
   5  -3  26       44.57      -33.80     49.10 o
   6  -3  26        9.18      -44.03     56.97 o
   7  -3  26        2.39       -3.12     67.24 o
  -7  -2  26        0.02      -55.59     55.59 o
  -6  -2  26       19.88       -2.60     46.30 o
  -5  -2  26        2.05      -14.73     39.32 o
  -4  -2  26       25.66       -5.44     34.65 o
  -3  -2  26      535.17      530.97     48.13 o
  -2  -2  26      185.25      225.09     38.71 o
  -1  -2  26      147.29      142.59     36.07 o
   0  -2  26      298.90      276.79     42.81 o
   1  -2  26      258.81      249.32     40.58 o
   2  -2  26      175.01      153.96     39.04 o
   3  -2  26      115.32      185.57     42.73 o
   4  -2  26       36.31        9.94     36.28 o
   5  -2  26        1.88       16.47     47.03 o
   6  -2  26       17.95        6.90     56.04 o
   7  -2  26        1.86      -56.81     63.30 o
  -8  -1  26       12.98        7.87     59.77 o
  -7  -1  26       41.51       90.29     52.75 o
  -6  -1  26       34.17        3.85     45.16 o
  -5  -1  26       32.01       -6.17     37.66 o
  -4  -1  26       93.71       90.27     27.34 o
  -3  -1  26       78.62       88.60     33.32 o
  -2  -1  26       94.71       95.60     33.88 o
  -1  -1  26      206.62      196.44     38.75 o
   0  -1  26      459.59      548.99     48.45 o
   1  -1  26       33.45       29.66     32.46 o
   2  -1  26        6.08       12.50     29.70 o
   3  -1  26      248.04      232.64     44.88 o
   4  -1  26        5.17      -29.62     38.06 o
   5  -1  26        5.13        4.79     44.39 o
   6  -1  26        0.01       -2.19     51.62 o
   7  -1  26        5.48       56.36     62.94 o
  -8   0  26        0.09       12.70     60.06 o
  -7   0  26       74.23       51.90     56.16 o
  -6   0  26       69.95       72.96     44.03 o
  -5   0  26        1.52       14.90     26.61 o
  -4   0  26      162.51      184.11     46.89 o
  -3   0  26      199.69      227.67     28.62 o
  -2   0  26       73.73       47.49     29.87 o
  -1   0  26      422.01      403.60     30.72 o
   0   0  26      115.97      123.32     33.48 o
   1   0  26      125.03      171.12     35.14 o
   2   0  26       73.11       -4.02     29.05 o
   3   0  26       18.93      -28.65     33.07 o
   4   0  26       30.77       20.98     39.20 o
   5   0  26      140.34      211.29     49.67 o
   6   0  26        3.34       38.96     48.74 o
   7   0  26       12.24      -33.92     57.82 o
  -8   1  26       12.69      -57.70     57.70 o
  -7   1  26       39.84       -7.14     54.58 o
  -6   1  26       34.17       55.45     48.33 o
  -5   1  26       32.46       66.58     29.82 o
  -4   1  26       97.05      111.83     25.79 o
  -3   1  26       75.89       58.49     38.49 o
  -2   1  26       93.72       54.90     23.51 o
  -1   1  26      209.48      218.72     27.19 o
   0   1  26      466.54      559.49     45.81 o
   1   1  26       35.55       55.14     22.42 o
   2   1  26        6.33        8.19     21.58 o
   3   1  26      245.76      222.34     54.68 o
   4   1  26        4.70      -27.02     27.02 o
   5   1  26        5.07        8.78     31.14 o
   6   1  26        0.01      -46.30     46.30 o
   7   1  26        5.61      -13.50     43.14 o
  -8   2  26       23.59       84.12     65.21 o
  -7   2  26        0.01       -2.48     40.82 o
  -6   2  26       20.17       27.69     32.44 o
  -5   2  26        2.27      -12.23     28.24 o
  -4   2  26       25.38       29.35     24.85 o
  -3   2  26      530.08      520.77     70.10 o
  -2   2  26      186.23      166.78     26.34 o
  -1   2  26      147.45      203.83     86.35 o
   0   2  26      293.24      378.14     39.42 o
   1   2  26      255.53      256.43     26.15 o
   2   2  26      177.15      191.40     43.68 o
   3   2  26      116.60      112.63     27.57 o
   4   2  26       36.96       57.46     27.82 o
   5   2  26        1.89      -20.55     74.58 o
   6   2  26       17.83       29.16     37.51 o
   7   2  26        1.93       -8.84     44.63 o
  -8   3  26        0.51       54.01     67.69 o
  -7   3  26        1.28      -13.60     50.66 o
  -6   3  26        1.14      -31.47     33.87 o
  -5   3  26       45.18       77.63     30.66 o
  -4   3  26       26.57       11.81     26.99 o
  -3   3  26       13.64      -14.44     25.87 o
  -2   3  26      129.04       91.31     25.51 o
  -1   3  26       84.08       66.99     22.57 o
   0   3  26      171.29      193.57     21.91 o
   1   3  26      181.89      201.95     28.49 o
   2   3  26       56.47       94.29     25.18 o
   3   3  26       66.90       17.70     27.77 o
   4   3  26       70.53       61.19     30.00 o
   5   3  26       44.72       36.06     71.20 o
   6   3  26        9.17       -7.23     38.37 o
   7   3  26        2.37      -38.43     70.57 o
  -7   4  26       44.76       30.40     45.50 o
  -6   4  26       17.42       -4.91     40.39 o
  -5   4  26        9.81      -20.95     33.41 o
  -4   4  26       10.98       -7.13     29.65 o
  -3   4  26       47.01       45.37     25.65 o
  -2   4  26      136.55      133.76     27.51 o
  -1   4  26      167.56      219.48     50.16 o
   0   4  26       13.88       22.93     19.78 o
   1   4  26      103.12       76.00     25.74 o
   2   4  26       19.60       13.96     25.73 o
   3   4  26        7.54       -7.99     26.67 o
   4   4  26       30.16       37.96     34.62 o
   5   4  26       23.79        2.03     55.19 o
   6   4  26        1.57      -10.19     58.56 o
  -7   5  26        4.09      -32.98     47.08 o
  -6   5  26        0.53      -26.77     41.66 o
  -5   5  26       22.84       36.90     39.18 o
  -4   5  26       46.11       63.01     35.25 o
  -3   5  26       70.62       67.37     31.66 o
  -2   5  26       74.87       65.08     52.27 o
  -1   5  26      138.05      114.18     23.76 o
   0   5  26       25.42        1.46     22.23 o
   1   5  26       42.58       49.46     27.35 o
   2   5  26       26.91       15.03     22.98 o
   3   5  26        0.03       14.77     46.10 o
   4   5  26        1.84      -47.68     50.60 o
   5   5  26        7.39       81.12     61.23 o
   6   5  26        0.05       60.54     71.86 o
  -6   6  26       13.92        6.85     44.99 o
  -5   6  26       14.10       53.13     42.38 o
  -4   6  26       19.19      -42.61     42.61 o
  -3   6  26        7.50      -31.97     31.97 o
  -2   6  26        3.26       28.01     31.03 o
  -1   6  26       31.21       45.15     24.91 o
   0   6  26       16.50      -21.75     30.93 o
   1   6  26       35.69       29.46     42.95 o
   2   6  26       35.79       19.22     68.90 o
   3   6  26       25.97       30.39     52.79 o
   4   6  26       22.29       42.77     57.66 o
   5   6  26        1.79      -54.74     60.14 o
  -5   7  26        0.87       35.39     45.97 o
  -4   7  26       10.86       86.32     42.69 o
  -3   7  26        4.11        9.11     38.81 o
  -2   7  26        4.02       16.27     54.78 o
  -1   7  26       49.50       66.28     45.06 o
   0   7  26       47.73        0.71     37.07 o
   1   7  26        9.46       34.42     37.06 o
   2   7  26        5.32      -38.95     38.95 o
   3   7  26        5.95        1.74     56.00 o
   4   7  26        1.79      -62.45     62.45 o
  -3   8  26        8.74      -66.10     70.24 o
  -2   8  26        5.91      -52.39     62.65 o
  -1   8  26        0.39      -41.87     41.87 o
   0   8  26        0.40       13.02     46.69 o
   1   8  26       20.93        7.57     44.74 o
   2   8  26        9.89      -18.71     65.25 o
   3   8  26       17.56      -21.63     67.04 o
   4  -7  27       18.76       97.06     77.34 o
   1  -6  27       30.69       68.86     50.97 o
   2  -6  27       21.17       44.72     50.85 o
   3  -6  27        4.63      -52.47     52.79 o
   4  -6  27       17.62       58.76     64.24 o
   5  -6  27       16.33        6.01     67.93 o
  -1  -5  27      102.37      123.32     38.87 o
   0  -5  27       34.58       27.80     41.39 o
   1  -5  27       14.47        7.75     41.96 o
   2  -5  27       16.34       29.09     44.35 o
   3  -5  27       34.52       36.68     48.90 o
   4  -5  27       13.31       48.94     54.98 o
   5  -5  27       13.76       11.65     59.98 o
   6  -5  27        0.01        0.08     68.78 o
  -3  -4  27       24.38       14.16     34.21 o
  -2  -4  27        4.89      -27.07     34.29 o
  -1  -4  27       57.87      108.51     40.34 o
   0  -4  27       37.27       69.67     41.31 o
   1  -4  27       27.10       52.06     38.67 o
   2  -4  27        0.21       -0.04     39.73 o
   3  -4  27       31.49        4.42     42.04 o
   4  -4  27       24.57      157.93     49.42 o
   5  -4  27        6.80      -39.08     53.85 o
   6  -4  27       22.32       66.27     63.26 o
  -5  -3  27       11.33      -42.53     42.53 o
  -4  -3  27       13.41      -36.52     36.52 o
  -3  -3  27       33.04      -18.26     33.15 o
  -2  -3  27      127.20      177.98     38.27 o
  -1  -3  27      177.92      153.02     38.51 o
   0  -3  27      429.29      500.09     51.41 o
   1  -3  27      180.40      194.41     41.71 o
   2  -3  27        3.48       -9.78     33.03 o
   3  -3  27       32.07      -25.16     38.67 o
   4  -3  27       24.93        1.66     38.55 o
   5  -3  27       14.67      -28.16     51.17 o
   6  -3  27        2.35       51.29     60.87 o
   7  -3  27        9.52       13.96     64.56 o
  -7  -2  27       32.24       26.62     56.93 o
  -6  -2  27        2.89        2.15     45.49 o
  -5  -2  27       11.72       63.22     40.90 o
  -4  -2  27       91.52       98.69     39.52 o
  -3  -2  27      240.51      255.12     39.89 o
  -2  -2  27       92.51       72.03     34.98 o
  -1  -2  27      116.08      128.19     36.03 o
   0  -2  27       49.88       15.99     32.87 o
   1  -2  27      105.31       95.89     36.80 o
   2  -2  27       69.60       86.07     37.45 o
   3  -2  27       50.76       41.80     37.82 o
   4  -2  27      117.78      103.44     41.15 o
   5  -2  27        7.63      -35.34     47.40 o
   6  -2  27        1.52      -14.04     55.23 o
   7  -2  27        2.35        2.72     65.13 o
  -8  -1  27        5.39      -38.59     65.25 o
  -7  -1  27       10.78       53.00     55.02 o
  -6  -1  27       15.08       25.16     43.83 o
  -5  -1  27       31.86      -11.85     37.82 o
  -4  -1  27       78.35       34.44     30.13 o
  -3  -1  27       20.04      -12.92     22.71 o
  -2  -1  27      137.49      168.69     38.06 o
  -1  -1  27        8.89      -28.12     28.12 o
   0  -1  27      585.34      582.99     51.21 o
   1  -1  27       63.53      104.25     37.78 o
   2  -1  27       37.98       36.72     35.06 o
   3  -1  27      167.19       91.99     40.21 o
   4  -1  27        6.60       52.51     41.31 o
   5  -1  27       26.31       28.00     44.43 o
   6  -1  27        0.30       64.28     56.40 o
   7  -1  27        2.93      -60.58     60.58 o
  -8   0  27        1.31       37.74     60.22 o
  -7   0  27       23.07       -6.61     54.09 o
  -6   0  27        8.72        7.91     44.88 o
  -5   0  27       11.39        0.08     28.22 o
  -4   0  27       50.75       91.07     27.12 o
  -3   0  27      451.57      500.51     35.42 o
  -2   0  27      134.09      124.11     24.14 o
  -1   0  27      358.45      339.32     42.28 o
   0   0  27      251.14      337.70     41.55 o
   1   0  27      136.50      125.47     38.47 o
   2   0  27        0.08       28.06     22.27 o
   3   0  27        9.11      -17.94     34.90 o
   4   0  27        2.38      -37.70     37.70 o
   5   0  27        7.89      -16.11     43.87 o
   6   0  27        9.19      -45.04     47.88 o
   7   0  27        0.23      -43.22     61.96 o
  -8   1  27        5.35      -64.60     64.60 o
  -7   1  27       10.44       33.60     56.36 o
  -6   1  27       14.03      -13.31     33.82 o
  -5   1  27       31.48       30.28     32.14 o
  -4   1  27       79.23       86.06     27.37 o
  -3   1  27       19.75       54.70     24.80 o
  -2   1  27      135.01      157.20     26.91 o
  -1   1  27        8.51      -24.66     38.02 o
   0   1  27      575.89      529.03     47.92 o
   1   1  27       64.16       64.36     33.56 o
   2   1  27       39.01       34.89     24.42 o
   3   1  27      168.16      154.28     28.14 o
   4   1  27        6.46        3.97     28.20 o
   5   1  27       25.69       24.69     32.74 o
   6   1  27        0.30       48.95     39.48 o
   7   1  27        2.82      -37.01     43.95 o
  -8   2  27        9.76       71.30     67.40 o
  -7   2  27       32.41      -11.68     39.34 o
  -6   2  27        2.75      -29.15     33.59 o
  -5   2  27       11.56        0.74     56.91 o
  -4   2  27       91.13       55.48     27.44 o
  -3   2  27      235.20      215.61     46.77 o
  -2   2  27       93.34      108.37     25.47 o
  -1   2  27      118.56       82.60     25.63 o
   0   2  27       50.66       65.93     23.05 o
   1   2  27      104.49       68.52     37.88 o
   2   2  27       69.00       61.09     30.05 o
   3   2  27       49.38       50.20     50.74 o
   4   2  27      120.41      104.39     62.55 o
   5   2  27        7.44       17.18     32.87 o
   6   2  27        1.57       18.19     37.67 o
   7   2  27        2.31       18.63     46.17 o
  -7   3  27       31.00       56.02     55.59 o
  -6   3  27        0.71       -2.12     44.80 o
  -5   3  27       11.59       18.47     31.24 o
  -4   3  27       13.74       33.27     27.21 o
  -3   3  27       33.91       18.53     25.00 o
  -2   3  27      126.91      164.82     28.62 o
  -1   3  27      176.44      168.39     28.18 o
   0   3  27      423.75      478.52     36.38 o
   1   3  27      179.83      181.49     22.82 o
   2   3  27        3.16        2.39     23.88 o
   3   3  27       31.86        1.29     28.18 o
   4   3  27       25.15       -5.48     29.68 o
   5   3  27       15.03       26.75     34.57 o
   6   3  27        2.32       49.91     61.92 o
   7   3  27        9.61      -33.48     71.82 o
  -7   4  27       19.12       -1.33     44.84 o
  -6   4  27        0.25       51.14     41.39 o
  -5   4  27       10.99      -28.70     54.15 o
  -4   4  27       49.59       25.42     58.15 o
  -3   4  27       22.65       23.97     29.15 o
  -2   4  27        4.50      -27.69     27.69 o
  -1   4  27       60.09       73.19     25.90 o
   0   4  27       36.36       27.94     20.74 o
   1   4  27       27.78       50.20     21.54 o
   2   4  27        0.25        4.07     26.06 o
   3   4  27       31.04       63.46     56.20 o
   4   4  27       24.73       10.88     35.24 o
   5   4  27        6.68       49.30     56.97 o
   6   4  27       21.98       32.42     63.38 o
  -6   5  27        8.18       39.47     70.57 o
  -5   5  27       16.05       27.03     40.35 o
  -4   5  27       14.06      -22.34     44.29 o
  -3   5  27        9.67       18.35     30.05 o
  -2   5  27       24.97       27.34     29.12 o
  -1   5  27      103.58       72.92     51.39 o
   0   5  27       35.98       24.51     30.33 o
   1   5  27       14.96       22.30     25.84 o
   2   5  27       16.27        9.27     29.13 o
   3   5  27       34.16      146.16     48.78 o
   4   5  27       13.47        1.18     52.02 o
   5   5  27       13.82       -2.56     61.07 o
   6   5  27        0.01      -23.54     72.11 o
  -6   6  27        5.57      -22.45     46.95 o
  -5   6  27        0.85       17.31     42.49 o
  -4   6  27        2.06       -3.38     37.55 o
  -3   6  27       36.19       -1.47     32.56 o
  -2   6  27      106.23       67.61     32.60 o
  -1   6  27       31.38       23.35     31.71 o
   0   6  27        5.01       47.76     69.15 o
   1   6  27       30.44       -4.25     34.25 o
   2   6  27       21.30       41.58     34.21 o
   3   6  27        4.89      -51.33     51.33 o
   4   6  27       17.00       13.39     56.32 o
   5   6  27       16.17      -28.28     65.78 o
  -5   7  27        9.35       84.42     76.55 o
  -4   7  27        3.08       78.50     49.57 o
  -3   7  27       12.22       43.07     39.84 o
  -2   7  27        9.72        0.49     49.30 o
  -1   7  27        5.19      -53.98     69.51 o
   0   7  27       15.17      -18.24     52.71 o
   1   7  27        8.21       25.71     38.41 o
   2   7  27        3.85       44.46     40.16 o
   3   7  27       13.03        8.16     59.85 o
   4   7  27       18.85       55.07     65.74 o
  -3   8  27        8.19       40.01     73.16 o
  -2   8  27        4.14      -59.33     63.63 o
  -1   8  27        7.21      -17.57     44.29 o
   0   8  27        2.72      -42.00     61.76 o
   1   8  27        1.21       22.13     43.75 o
   2   8  27        2.89       29.58     70.97 o
   4  -7  28        1.73       13.07     74.91 o
   1  -6  28       21.82      105.71     47.48 o
   2  -6  28       10.84       34.61     54.78 o
   3  -6  28        3.46      -54.13     56.49 o
   4  -6  28        0.79      -23.86     60.42 o
   5  -6  28       12.35       -6.33     70.04 o
  -1  -5  28       44.44        3.73     38.43 o
   0  -5  28       13.56       39.12     42.57 o
   1  -5  28        3.31      -15.58     41.51 o
   2  -5  28       10.42      -44.39     44.39 o
   3  -5  28       11.74        3.21     47.60 o
   4  -5  28       19.37        5.11     52.87 o
   5  -5  28       40.30      102.58     62.49 o
  -3  -4  28       24.55       76.94     40.98 o
  -2  -4  28       34.25       31.98     37.45 o
  -1  -4  28       54.23       53.44     40.46 o
   0  -4  28       12.47       12.62     40.38 o
   1  -4  28       11.24        6.94     38.63 o
   2  -4  28       11.48       46.34     40.34 o
   3  -4  28       30.73      105.46     46.38 o
   4  -4  28       22.91      -11.04     47.31 o
   5  -4  28        6.66      -45.94     56.36 o
   6  -4  28        6.51       80.43     65.94 o
  -5  -3  28        4.36       59.65     46.83 o
  -4  -3  28       46.53       52.51     43.05 o
  -3  -3  28       39.03        1.30     37.01 o
  -2  -3  28        4.94       38.35     34.13 o
  -1  -3  28       44.27       -7.30     34.49 o
   0  -3  28      158.10      146.81     40.74 o
   1  -3  28       12.07       29.46     37.37 o
   2  -3  28       25.14        4.34     38.35 o
   3  -3  28       75.59      104.86     43.87 o
   4  -3  28        8.88       37.25     45.37 o
   5  -3  28       33.28       47.48     52.87 o
   6  -3  28        4.19       38.31     62.09 o
  -7  -2  28       19.90      169.46     63.91 o
  -6  -2  28        0.83      -44.72     49.71 o
  -5  -2  28        3.62      -40.50     40.50 o
  -4  -2  28       19.94      -36.68     41.31 o
  -3  -2  28        0.99       26.13     35.06 o
  -2  -2  28        5.35       20.13     33.96 o
  -1  -2  28      764.57      745.84     59.20 o
   0  -2  28      227.08      256.94     39.65 o
   1  -2  28       30.38      -34.33     34.33 o
   2  -2  28       28.82       38.55     38.14 o
   3  -2  28        9.17      -34.13     37.41 o
   4  -2  28        4.81       91.02     41.43 o
   5  -2  28       10.06       58.27     48.57 o
   6  -2  28        9.30       -1.14     57.05 o
   7  -2  28        4.80      -15.18     63.47 o
  -8  -1  28       16.70      -21.02     64.16 o
  -7  -1  28       38.88       64.52     56.49 o
  -6  -1  28       19.79        9.25     46.58 o
  -5  -1  28        7.43       79.37     42.12 o
  -4  -1  28      111.10       95.68     29.38 o
  -3  -1  28      104.08      155.28     27.69 o
  -2  -1  28       37.67       30.39     33.44 o
  -1  -1  28      160.44      172.01     40.46 o
   0  -1  28      439.08      458.17     48.41 o
   1  -1  28       17.26       77.46     37.17 o
   2  -1  28       97.75       66.31     38.51 o
   3  -1  28        7.50       23.09     34.74 o
   4  -1  28       11.38      -24.35     41.39 o
   5  -1  28       32.36       80.02     48.29 o
   6  -1  28        2.52      -24.31     54.90 o
   7  -1  28        3.72      -29.30     63.79 o
  -8   0  28        0.91      -42.81     63.63 o
  -7   0  28       51.27       74.79     57.09 o
  -6   0  28      144.92      262.95     52.67 o
  -5   0  28        1.37       10.43     30.03 o
  -4   0  28      115.58       94.48     29.61 o
  -3   0  28      204.00      236.59     29.48 o
  -2   0  28        5.44       11.81     23.34 o
  -1   0  28        8.52       30.07     33.03 o
   0   0  28       30.84      -28.89     30.80 o
   1   0  28       12.38       22.76     37.25 o
   2   0  28       10.72        5.11     31.12 o
   3   0  28       41.99      -19.36     34.65 o
   4   0  28       12.75      -39.81     39.81 o
   5   0  28        2.33      -43.54     44.19 o
   6   0  28        0.42        0.53     49.75 o
   7   0  28        1.67      -13.43     61.68 o
  -8   1  28       17.02       36.36     67.24 o
  -7   1  28       39.88       91.59     61.07 o
  -6   1  28       20.12       81.42     34.99 o
  -5   1  28        7.18       -6.50     48.11 o
  -4   1  28      110.10       99.36     48.11 o
  -3   1  28      102.73       52.73     26.93 o
  -2   1  28       39.30        4.02     24.40 o
  -1   1  28      159.34       97.70     25.92 o
   0   1  28      439.76      535.07     52.10 o
   1   1  28       17.98       27.72     33.03 o
   2   1  28       98.39       45.98     38.71 o
   3   1  28        7.74       -3.74     26.41 o
   4   1  28       11.94      -28.01     29.27 o
   5   1  28       33.05       65.13     33.73 o
   6   1  28        2.40       26.91     39.55 o
   7   1  28        3.74      -44.78     44.78 o
  -7   2  28       20.40       41.19     60.99 o
  -6   2  28        0.78       61.62     37.43 o
  -5   2  28        3.57       -2.40     51.25 o
  -4   2  28       20.29       24.81     29.05 o
  -3   2  28        0.99       -3.30     30.74 o
  -2   2  28        5.13        8.49     29.40 o
  -1   2  28      760.24      664.87     40.48 o
   0   2  28      230.81      288.75     44.86 o
   1   2  28       33.16       25.61     30.19 o
   2   2  28       29.52       -0.77     48.63 o
   3   2  28        8.66       28.53     27.40 o
   4   2  28        5.26       14.39     31.70 o
   5   2  28       10.00       18.78     34.62 o
   6   2  28        9.20      -20.29     41.46 o
   7   2  28        4.87       78.75     47.30 o
  -7   3  28       14.64      -26.76     44.52 o
  -6   3  28        3.30       68.09     39.57 o
  -5   3  28        4.50       20.24     31.63 o
  -4   3  28       45.69       38.09     31.20 o
  -3   3  28       38.26       41.58     56.42 o
  -2   3  28        4.15       -7.07     24.11 o
  -1   3  28       43.12       49.11     24.81 o
   0   3  28      155.79      215.08     62.47 o
   1   3  28       12.81       16.55     26.72 o
   2   3  28       24.84        8.18     26.06 o
   3   3  28       76.48       64.93     62.53 o
   4   3  28        9.35      -17.79     38.67 o
   5   3  28       32.61       35.38     36.36 o
   6   3  28        4.22        6.70     61.84 o
  -7   4  28        2.12       46.30     56.95 o
  -6   4  28       22.20       24.30     43.09 o
  -5   4  28        9.57      -36.55     43.42 o
  -4   4  28      105.23      105.13     34.03 o
  -3   4  28       24.07       25.31     30.03 o
  -2   4  28       34.94       21.08     38.53 o
  -1   4  28       55.06      115.08     28.27 o
   0   4  28       13.01       -0.40     34.90 o
   1   4  28       11.77       33.64     22.29 o
   2   4  28       11.18       -2.22     28.18 o
   3   4  28       30.73       17.53     28.33 o
   4   4  28       22.70        7.45     35.54 o
   5   4  28        6.66        3.45     57.30 o
   6   4  28        6.60       38.47     66.27 o
  -6   5  28       31.25       39.33     75.17 o
  -5   5  28        7.63       10.48     40.42 o
  -4   5  28        9.67       37.54     35.11 o
  -3   5  28       52.37       59.15     31.93 o
  -2   5  28        8.42       20.51     29.61 o
  -1   5  28       43.65       31.79     29.86 o
   0   5  28       13.13       41.61     28.55 o
   1   5  28        3.26       41.17     24.73 o
   2   5  28       10.45       16.51     25.53 o
   3   5  28       11.63      -18.06     50.24 o
   4   5  28       18.96       44.11     54.58 o
   5   5  28       40.49       44.88     62.25 o
  -5   6  28        0.84       19.64     44.99 o
  -4   6  28        5.36       44.16     38.67 o
  -3   6  28       13.83       24.80     34.63 o
  -2   6  28        4.44        3.40     35.20 o
  -1   6  28        5.82       29.89     50.09 o
   0   6  28       36.73       23.05     31.97 o
   1   6  28       22.20       73.03     37.11 o
   2   6  28       10.84      -37.65     37.65 o
   3   6  28        3.65      -53.89     53.89 o
   4   6  28        0.84      -37.82     61.64 o
   5   6  28       12.21      -67.52     67.52 o
  -4   7  28        1.61        3.80     47.36 o
  -3   7  28        4.72      -15.27     56.32 o
  -2   7  28        2.56      -15.38     58.27 o
  -1   7  28        0.52      -37.29     55.23 o
   0   7  28        5.51        8.90     39.51 o
   1   7  28       21.45       26.32     42.70 o
   2   7  28       15.75       16.92     42.53 o
   3   7  28        7.08      -61.52     61.80 o
   4   7  28        1.84      -16.80     67.85 o
  -2   8  28       16.32      -37.82     66.27 o
  -1   8  28        8.11       43.01     65.25 o
   0   8  28       10.94      -32.06     45.30 o
   1   8  28        4.22       -4.74     46.96 o
   2   8  28        5.61      -38.55     73.85 o
   1  -6  29       19.75       75.11     51.21 o
   2  -6  29        0.39      -44.07     56.36 o
   3  -6  29        1.78      -44.43     60.99 o
   4  -6  29        0.02      -37.94     62.90 o
  -1  -5  29       15.84      -23.98     42.65 o
   0  -5  29        8.39       62.94     43.22 o
   1  -5  29        7.12       37.13     45.41 o
   2  -5  29        9.98       21.79     46.38 o
   3  -5  29        7.47       53.73     50.20 o
   4  -5  29        2.91      -55.88     55.88 o
   5  -5  29        6.68      106.36     63.14 o
  -3  -4  29        5.12        7.10     39.89 o
  -2  -4  29       41.65       50.20     37.01 o
  -1  -4  29       19.74      -11.44     36.32 o
   0  -4  29       42.58       20.09     40.42 o
   1  -4  29       13.71       50.03     42.12 o
   2  -4  29       12.71       -0.12     42.89 o
   3  -4  29        2.65       20.82     44.27 o
   4  -4  29       18.54      -50.48     50.48 o
   5  -4  29        0.49       18.38     55.23 o
   6  -4  29        9.71      -48.37     68.29 o
  -5  -3  29        7.03       79.53     48.98 o
  -4  -3  29       28.61      -16.96     43.87 o
  -3  -3  29        5.07        9.78     36.48 o
  -2  -3  29        4.57       -5.72     35.83 o
  -1  -3  29       36.74       46.54     35.67 o
   0  -3  29       54.18        7.10     36.60 o
   1  -3  29        3.13       20.98     35.10 o
   2  -3  29        6.90        5.36     39.08 o
   3  -3  29       12.84       -7.59     43.14 o
   4  -3  29       26.74       18.26     47.03 o
   5  -3  29       17.70      -52.10     52.10 o
   6  -3  29        0.09       18.91     61.84 o
  -7  -2  29       34.10      -58.80     58.80 o
  -6  -2  29       20.87       34.09     53.00 o
  -5  -2  29        0.99      -36.60     42.65 o
  -4  -2  29        2.10       46.99     43.38 o
  -3  -2  29        4.65      -25.73     34.09 o
  -2  -2  29       44.43       -3.04     35.18 o
  -1  -2  29      133.30      121.41     39.69 o
   0  -2  29       68.13       31.53     37.05 o
   1  -2  29       56.12       85.86     40.09 o
   2  -2  29       10.83       42.20     38.10 o
   3  -2  29       57.88       58.68     43.05 o
   4  -2  29        3.96       19.07     45.53 o
   5  -2  29       18.29       -4.22     49.99 o
   6  -2  29        7.13      -24.18     56.53 o
   7  -2  29        1.85      -24.06     70.32 o
  -7  -1  29        4.07      -34.61     60.87 o
  -6  -1  29        2.98       50.97     49.18 o
  -5  -1  29       19.23       57.74     43.99 o
  -4  -1  29       22.72       58.83     29.52 o
  -3  -1  29      128.89      132.29     27.23 o
  -2  -1  29      170.17      149.74     39.65 o
  -1  -1  29       16.75       26.01     32.34 o
   0  -1  29      271.73      240.35     41.59 o
   1  -1  29       86.44       87.04     37.94 o
   2  -1  29       25.43      -18.83     36.97 o
   3  -1  29       14.85      -13.92     39.36 o
   4  -1  29       18.97      -37.29     37.29 o
   5  -1  29        5.51        9.54     43.83 o
   6  -1  29        4.10       32.83     54.94 o
   7  -1  29        2.44       43.26     65.82 o
  -7   0  29       10.01      -57.91     57.91 o
  -6   0  29        0.44      -29.70     46.34 o
  -5   0  29       23.55       54.86     32.19 o
  -4   0  29       12.14      -35.33     36.24 o
  -3   0  29        1.57       -7.77     25.47 o
  -2   0  29       14.83       33.11     24.60 o
  -1   0  29      456.23      390.21     47.40 o
   0   0  29        3.01       20.98     31.61 o
   1   0  29        7.15       43.54     37.05 o
   2   0  29        2.31       -1.79     37.29 o
   3   0  29        1.57      -37.29     37.29 o
   4   0  29       19.90       33.11     43.91 o
   5   0  29        5.85       31.81     49.51 o
   6   0  29        0.00        4.34     54.33 o
   7   0  29        0.05      -25.56     66.63 o
  -7   1  29        4.25      -50.60     60.06 o
  -6   1  29        2.79       -4.58     39.56 o
  -5   1  29       19.50       -9.22     30.25 o
  -4   1  29       21.89       43.73     41.35 o
  -3   1  29      129.87      114.53     30.45 o
  -2   1  29      169.19      180.90     29.11 o
  -1   1  29       17.39        1.42     24.47 o
   0   1  29      270.64      231.79     45.45 o
   1   1  29       87.71      107.74     35.38 o
   2   1  29       25.70       89.96     42.36 o
   3   1  29       14.56        0.81     44.94 o
   4   1  29       18.43       41.17     30.28 o
   5   1  29        5.62       -8.71     34.47 o
   6   1  29        4.10      -38.95     81.42 o
   7   1  29        2.51      -14.29     48.09 o
  -7   2  29       33.49       74.38     63.95 o
  -6   2  29       20.57       40.45     51.29 o
  -5   2  29        0.86      -31.88     31.88 o
  -4   2  29        2.04       20.97     27.50 o
  -3   2  29        4.28        3.92     26.78 o
  -2   2  29       45.15       61.32     32.69 o
  -1   2  29      132.83      120.16     26.86 o
   0   2  29       67.75       63.73     25.04 o
   1   2  29       57.22       73.16     36.44 o
   2   2  29       10.61       40.94     38.06 o
   3   2  29       58.46       12.08     30.15 o
   4   2  29        3.88      -32.95     32.95 o
   5   2  29       18.25       34.51     36.94 o
   6   2  29        7.14      -20.06     41.01 o
   7   2  29        1.81       11.81     54.54 o
  -7   3  29       16.54      -45.47     45.47 o
  -6   3  29        2.06       18.04     37.11 o
  -5   3  29        7.15       28.15     33.61 o
  -4   3  29       28.70       53.06     31.50 o
  -3   3  29        5.19      -12.97     28.32 o
  -2   3  29        4.18        2.12     26.24 o
  -1   3  29       38.07       51.69     27.30 o
   0   3  29       55.25       36.49     26.67 o
   1   3  29        3.13       17.31     26.11 o
   2   3  29        7.03       -3.13     25.06 o
   3   3  29       12.75      -22.03     30.09 o
   4   3  29       26.68       16.07     33.46 o
   5   3  29       18.17       33.44     38.08 o
   6   3  29        0.10      -38.96     62.45 o
  -7   4  29       28.25       23.22     52.33 o
  -6   4  29        2.15       42.29     43.30 o
  -5   4  29        3.96      -34.64     34.64 o
  -4   4  29        1.00      -21.83     52.67 o
  -3   4  29        5.20       31.11     30.86 o
  -2   4  29       42.04       13.66     29.19 o
  -1   4  29       19.12       47.96     54.80 o
   0   4  29       43.43       37.95     39.77 o
   1   4  29       13.55      -12.22     27.04 o
   2   4  29       12.67      -26.80     27.71 o
   3   4  29        2.61        5.94     32.28 o
   4   4  29       18.65        2.07     34.83 o
   5   4  29        0.59      -57.58     57.58 o
   6   4  29        9.70       67.36     69.63 o
  -6   5  29        1.46       29.25     46.90 o
  -5   5  29        3.75       17.13     53.02 o
  -4   5  29       14.78       29.95     33.87 o
  -3   5  29       30.07       46.66     31.84 o
  -2   5  29        1.10       32.86     31.62 o
  -1   5  29       15.67       42.87     29.68 o
   0   5  29        8.35       44.50     30.86 o
   1   5  29        7.06      -24.52     24.52 o
   2   5  29        9.83       34.64     26.27 o
   3   5  29        7.64       13.63     50.28 o
   4   5  29        2.72      -57.01     57.01 o
   5   5  29        6.41        4.06     67.32 o
  -5   6  29        7.19      -29.26     45.73 o
  -4   6  29        2.21      -18.52     39.14 o
  -3   6  29        3.95       55.79     72.35 o
  -2   6  29       14.48       -1.00     35.41 o
  -1   6  29       16.47       21.23     43.36 o
   0   6  29        9.31       -3.61     49.95 o
   1   6  29       20.33        8.03     37.91 o
   2   6  29        0.37       30.82     38.62 o
   3   6  29        1.82      -35.34     59.16 o
   4   6  29        0.02       24.87     68.09 o
  -4   7  29        5.44       -6.78     46.31 o
  -3   7  29        7.30      -40.03     40.03 o
  -2   7  29       20.25       70.61     62.37 o
  -1   7  29       14.86      -59.00     59.81 o
   0   7  29        6.11       19.60     54.98 o
   1   7  29        0.46       28.02     49.32 o
   2   7  29        4.46       -8.51     75.60 o
   3   7  29        4.13       65.45     65.29 o
  -2   8  29       11.00       63.99     72.19 o
  -1   8  29        7.15        6.21     68.46 o
   0   8  29        4.23      -25.81     67.93 o
   1   8  29        5.67      -48.33     48.33 o
   2  -6  30        5.60      -30.56     55.02 o
   3  -6  30        1.76      -53.48     61.07 o
   4  -6  30        0.88      -65.82     65.82 o
  -1  -5  30        3.68       35.18     46.10 o
   0  -5  30        6.51      -42.36     42.40 o
   1  -5  30        4.23       75.96     46.67 o
   2  -5  30        5.15       34.65     51.21 o
   3  -5  30        5.21       55.43     53.69 o
   4  -5  30        8.95       -8.93     58.11 o
   5  -5  30        0.67      -27.55     65.09 o
  -3  -4  30       16.78       21.06     40.13 o
  -2  -4  30       37.54       58.60     40.13 o
  -1  -4  30       61.62       36.76     41.03 o
   0  -4  30       37.92       40.17     42.00 o
   1  -4  30       31.12       -6.57     42.61 o
   2  -4  30        0.66      -16.23     44.56 o
   3  -4  30        4.32      -40.66     46.67 o
   4  -4  30        9.27       19.80     54.13 o
   5  -4  30       62.82       -4.83     59.89 o
   6  -4  30       16.77       44.27     69.84 o
  -5  -3  30        4.22       45.61     47.72 o
  -4  -3  30        6.60      -15.30     45.53 o
  -3  -3  30       18.03       41.80     39.44 o
  -2  -3  30        1.96        0.85     37.62 o
  -1  -3  30       37.89       52.71     39.48 o
   0  -3  30       82.44      107.33     40.70 o
   1  -3  30       56.59       53.28     42.36 o
   2  -3  30       52.19       48.90     39.36 o
   3  -3  30        8.72      -39.32     39.32 o
   4  -3  30        2.38       20.57     50.03 o
   5  -3  30        9.36      -49.83     52.83 o
   6  -3  30        4.23       -8.03     56.04 o
  -7  -2  30        3.13      -59.98     59.98 o
  -6  -2  30        7.64       64.56     57.05 o
  -5  -2  30        8.31       73.04     45.65 o
  -4  -2  30       10.79        9.74     41.88 o
  -3  -2  30       46.89       74.62     41.88 o
  -2  -2  30       91.18        0.61     37.78 o
  -1  -2  30       15.22       60.83     38.51 o
   0  -2  30       68.10       44.64     37.62 o
   1  -2  30        0.81      -39.85     39.85 o
   2  -2  30        2.58      -16.27     40.25 o
   3  -2  30       11.76       40.58     43.58 o
   4  -2  30        6.84      -38.39     45.81 o
   5  -2  30        4.77       21.30     46.34 o
   6  -2  30        2.98        0.73     59.77 o
  -7  -1  30       40.23       46.42     61.92 o
  -6  -1  30       54.22       39.44     52.06 o
  -5  -1  30        3.16       -8.20     43.18 o
  -4  -1  30       43.28       54.39     30.36 o
  -3  -1  30        1.09       48.98     37.86 o
  -2  -1  30        3.17       11.52     36.03 o
  -1  -1  30      117.23      117.80     39.85 o
   0  -1  30        8.40       63.91     36.12 o
   1  -1  30       50.56       30.64     41.11 o
   2  -1  30        4.76       28.28     38.63 o
   3  -1  30        0.06      -32.67     40.25 o
   4  -1  30        4.45       -6.70     44.60 o
   5  -1  30        1.56       15.14     51.33 o
   6  -1  30        2.01      -56.08     56.08 o
  -7   0  30       35.76       81.24     62.98 o
  -6   0  30        0.89        1.34     50.68 o
  -5   0  30        3.67       23.46     49.24 o
  -4   0  30      200.41      204.46     34.26 o
  -3   0  30      126.59      141.03     30.11 o
  -2   0  30        0.73       -3.46     49.47 o
  -1   0  30      339.05      405.38     46.34 o
   0   0  30       98.18       89.80     37.45 o
   1   0  30        1.32       49.42     39.48 o
   2   0  30       14.36      -26.05     38.35 o
   3   0  30        9.16        8.89     41.39 o
   4   0  30       14.41       -1.70     43.58 o
   5   0  30        2.07       -4.26     50.32 o
   6   0  30        0.20      -38.51     55.76 o
   7   0  30        0.01       -0.37     63.83 o
  -7   1  30       41.28       69.84     62.65 o
  -6   1  30       54.71       17.03     38.20 o
  -5   1  30        3.07       -7.14     30.98 o
  -4   1  30       43.37       38.87     30.54 o
  -3   1  30        0.87      -25.52     25.52 o
  -2   1  30        2.87       18.63     27.12 o
  -1   1  30      116.03      104.72     28.25 o
   0   1  30        9.45      -24.39     34.90 o
   1   1  30       49.48       29.70     37.05 o
   2   1  30        4.50      -25.40     41.07 o
   3   1  30        0.08      -39.40     39.40 o
   4   1  30        4.54       -8.46     32.14 o
   5   1  30        1.53      -17.14     34.79 o
   6   1  30        2.01       16.57     41.12 o
  -7   2  30        3.40       40.34     66.27 o
  -6   2  30        7.71      -11.11     39.56 o
  -5   2  30        8.28      -52.48     70.85 o
  -4   2  30       10.68       11.06     30.28 o
  -3   2  30       47.33       41.90     27.04 o
  -2   2  30       88.82       90.67     28.10 o
  -1   2  30       15.69       20.05     26.98 o
   0   2  30       68.43       47.80     25.97 o
   1   2  30        0.89       38.23     37.45 o
   2   2  30        2.65       17.77     37.58 o
   3   2  30       11.45       26.00     43.07 o
   4   2  30        6.92        3.32     50.76 o
   5   2  30        4.71       -0.86     43.99 o
   6   2  30        2.95       39.62     41.96 o
  -7   3  30        2.18      -25.38     48.70 o
  -6   3  30        4.75       72.66     40.52 o
  -5   3  30        4.35      -20.06     41.35 o
  -4   3  30        6.43        8.96     31.32 o
  -3   3  30       18.44       44.77     30.36 o
  -2   3  30        2.06        0.49     27.47 o
  -1   3  30       38.20        8.08     36.72 o
   0   3  30       83.81       92.11     29.57 o
   1   3  30       56.16       57.18     26.84 o
   2   3  30       52.46       82.17     39.89 o
   3   3  30        8.80      -21.45     48.43 o
   4   3  30        2.51      -35.92     35.92 o
   5   3  30        9.21       22.37     39.04 o
   6   3  30        4.25       79.78     69.47 o
  -6   4  30       12.72        6.46     43.18 o
  -5   4  30        3.03       72.46     38.75 o
  -4   4  30       41.09       55.06     34.42 o
  -3   4  30       16.55      -12.88     30.84 o
  -2   4  30       37.73       54.82     31.66 o
  -1   4  30       60.39      113.91     29.09 o
   0   4  30       37.46       -1.04     30.15 o
   1   4  30       31.27       46.84     28.80 o
   2   4  30        0.57        8.64     59.06 o
   3   4  30        4.27      -17.34     40.42 o
   4   4  30        9.39      -45.08     60.10 o
   5   4  30       62.79        8.12     70.00 o
   6   4  30       16.71      -71.09     71.09 o
  -6   5  30       11.30       13.35     48.54 o
  -5   5  30        1.85      -19.55     40.51 o
  -4   5  30        4.62      -19.59     35.79 o
  -3   5  30        2.58       27.59     34.24 o
  -2   5  30       24.18       56.73     39.60 o
  -1   5  30        3.83       16.12     59.98 o
   0   5  30        6.56       29.13     38.71 o
   1   5  30        4.47        9.12     42.24 o
   2   5  30        5.27      -25.28     49.75 o
   3   5  30        5.06      -27.80     51.45 o
   4   5  30        8.89       19.19     58.43 o
   5   5  30        0.68      -62.94     69.71 o
  -5   6  30       11.14      -38.88     45.80 o
  -4   6  30        7.56        9.41     42.99 o
  -3   6  30       14.57       46.79     38.47 o
  -2   6  30       17.31       -2.66     36.01 o
  -1   6  30        1.43       23.34     35.35 o
   0   6  30        2.78       17.53     52.87 o
   1   6  30        9.11      -10.63     54.38 o
   2   6  30        5.69       -0.46     40.47 o
   3   6  30        1.89      -22.85     58.68 o
   4   6  30        0.94      -64.48     64.48 o
  -4   7  30        6.67        4.65     46.52 o
  -3   7  30        0.98       26.27     43.64 o
  -2   7  30        1.72      -60.46     60.46 o
  -1   7  30        7.70      -43.01     60.50 o
   0   7  30       23.93      -14.77     58.84 o
   1   7  30       10.76      -21.24     58.47 o
   2   7  30       10.22      -17.14     56.63 o
   3   7  30        4.80       52.91     66.95 o
  -1   8  30        6.40       53.56     73.12 o
   0   8  30        4.02      113.46     69.80 o
   2  -6  31        0.56      -17.25     57.05 o
   3  -6  31        6.24      -65.70     65.70 o
   4  -6  31        8.02      -33.52     68.33 o
  -1  -5  31       19.76      -48.21     48.21 o
   0  -5  31       29.79      -45.04     45.04 o
   1  -5  31       10.06       43.54     53.40 o
   2  -5  31        1.82       13.47     51.66 o
   3  -5  31        4.23       -8.28     54.05 o
   4  -5  31        2.96      -57.78     57.78 o
   5  -5  31        4.92       20.98     68.21 o
  -3  -4  31       44.38      -44.27     44.27 o
  -2  -4  31       17.81       36.36     41.35 o
  -1  -4  31        1.63      -21.99     41.55 o
   0  -4  31        7.72       20.74     43.26 o
   1  -4  31        8.62       -3.94     48.74 o
   2  -4  31       20.68       81.12     47.96 o
   3  -4  31        2.26      -23.98     48.82 o
   4  -4  31        1.29       38.92     54.58 o
   5  -4  31        3.16       67.56     61.27 o
  -5  -3  31        5.37       26.30     52.96 o
  -4  -3  31        1.31       67.36     44.96 o
  -3  -3  31       29.62       27.07     40.46 o
  -2  -3  31       26.87        1.42     39.24 o
  -1  -3  31        4.14       14.20     40.01 o
   0  -3  31       41.65       52.63     39.65 o
   1  -3  31       15.52      -42.08     42.08 o
   2  -3  31       10.87       18.18     42.93 o
   3  -3  31       34.56       35.55     48.49 o
   4  -3  31       17.81      -42.16     47.44 o
   5  -3  31        1.35       -9.33     51.49 o
   6  -3  31        6.21      -25.97     62.69 o
  -7  -2  31        1.49       42.93     63.22 o
  -6  -2  31       12.75       18.67     54.33 o
  -5  -2  31        4.10      -48.94     48.94 o
  -4  -2  31       27.94       37.70     44.76 o
  -3  -2  31       16.53       -7.14     36.85 o
  -2  -2  31       18.11      -34.94     37.70 o
  -1  -2  31       25.34       34.57     36.20 o
   0  -2  31        8.81       -1.99     37.62 o
   1  -2  31       40.19       -2.88     42.61 o
   2  -2  31        0.48      -40.62     40.62 o
   3  -2  31        4.06      -35.63     43.01 o
   4  -2  31        4.17      -10.51     47.03 o
   5  -2  31       25.77      -24.51     53.85 o
   6  -2  31        6.96       57.70     62.29 o
  -7  -1  31        6.35       28.93     59.98 o
  -6  -1  31        1.35        1.95     52.59 o
  -5  -1  31       23.68       32.22     45.65 o
  -4  -1  31       11.16      -29.57     29.57 o
  -3  -1  31        3.53       -5.32     37.78 o
  -2  -1  31       14.51       13.96     33.72 o
  -1  -1  31       14.94       -2.68     37.58 o
   0  -1  31       14.23       63.75     37.82 o
   1  -1  31       63.28       39.12     43.18 o
   2  -1  31        7.26       45.73     41.11 o
   3  -1  31       12.49       17.08     39.60 o
   4  -1  31       12.17       26.70     47.15 o
   5  -1  31       13.18       -1.99     53.00 o
   6  -1  31        5.18       32.26     61.07 o
  -7   0  31        9.49       14.81     61.68 o
  -6   0  31        0.90       13.39     52.67 o
  -5   0  31        0.00      -25.59     33.55 o
  -4   0  31       58.18       31.79     31.56 o
  -3   0  31       22.01       54.98     28.72 o
  -2   0  31      138.42      111.76     61.96 o
  -1   0  31        1.00       31.04     36.97 o
   0   0  31       45.81       62.78     39.44 o
   1   0  31       16.61       28.45     38.75 o
   2   0  31       29.03       39.20     37.98 o
   3   0  31        0.34       -3.85     43.38 o
   4   0  31       28.22       34.98     48.74 o
   5   0  31       15.45      -21.02     52.02 o
   6   0  31        5.12      -39.89     57.42 o
  -7   1  31        5.90      -60.83     60.83 o
  -6   1  31        1.24       -0.69     51.86 o
  -5   1  31       23.12       52.81     33.51 o
  -4   1  31       11.15      -10.93     30.88 o
  -3   1  31        3.16      -22.96     28.59 o
  -2   1  31       14.51      -13.89     27.35 o
  -1   1  31       14.69       38.92     27.84 o
   0   1  31       15.28       20.94     36.76 o
   1   1  31       62.67       60.02     39.97 o
   2   1  31        7.49       -1.83     41.27 o
   3   1  31       12.47      -11.89     41.43 o
   4   1  31       12.34       26.37     41.63 o
   5   1  31       13.00      -37.26     37.26 o
   6   1  31        5.20       -7.99     43.88 o
  -7   2  31        1.50      -66.22     66.22 o
  -6   2  31       12.59        4.77     38.51 o
  -5   2  31        4.03      -23.57     36.53 o
  -4   2  31       27.54       17.86     30.86 o
  -3   2  31       16.44       43.41     29.29 o
  -2   2  31       18.44       11.54     28.39 o
  -1   2  31       26.09       13.75     28.24 o
   0   2  31        9.33       27.33     27.33 o
   1   2  31       40.36       52.67     41.59 o
   2   2  31        0.54      -13.63     37.78 o
   3   2  31        4.32       21.34     45.81 o
   4   2  31        3.91       15.00     37.23 o
   5   2  31       26.29       29.69     40.20 o
   6   2  31        7.02       39.75     45.62 o
  -7   3  31       35.70      -23.35     50.76 o
  -6   3  31        7.79      -40.68     40.68 o
  -5   3  31        5.47       32.33    107.23 o
  -4   3  31        1.33       -5.62     32.42 o
  -3   3  31       30.28      -28.85     30.56 o
  -2   3  31       26.94       53.27     29.64 o
  -1   3  31        4.21      -22.57     28.12 o
   0   3  31       42.67       49.77     29.31 o
   1   3  31       16.12       13.03     40.17 o
   2   3  31       11.01      -39.40     39.40 o
   3   3  31       35.05       43.96     34.16 o
   4   3  31       17.84       29.50     39.16 o
   5   3  31        1.39       17.26     59.35 o
   6   3  31        6.22       55.96     70.00 o
  -6   4  31        1.05       67.56     70.85 o
  -5   4  31        4.95      -26.00     39.09 o
  -4   4  31       17.74      -22.12     55.86 o
  -3   4  31       45.42       16.84     32.65 o
  -2   4  31       17.57       14.70     29.10 o
  -1   4  31        1.51      -22.39     29.38 o
   0   4  31        7.82       34.85     33.92 o
   1   4  31        8.32       30.53     33.38 o
   2   4  31       20.34       94.47     46.54 o
   3   4  31        2.30       13.53     42.34 o
   4   4  31        1.19      -56.57     56.57 o
   5   4  31        3.08       13.43     67.56 o
  -5   5  31       10.40       34.03     66.08 o
  -4   5  31        0.21       10.40     39.54 o
  -3   5  31        4.94        0.32     34.53 o
  -2   5  31        2.65      -25.27     32.93 o
  -1   5  31       19.59       45.02     33.36 o
   0   5  31       30.30       -7.88     34.33 o
   1   5  31        9.80      -32.51     32.51 o
   3   5  31        4.28      -32.14     54.62 o
   4   5  31        2.85       14.73     61.64 o
   5   5  31        4.70      -32.42     73.33 o
  -5   6  31        3.59      -67.40     67.40 o
  -4   6  31        8.02       54.16     72.17 o
  -3   6  31       18.69       87.97     41.94 o
  -2   6  31       15.64       15.51     35.61 o
  -1   6  31        6.87      -25.16     36.01 o
   0   6  31       12.36      -27.11     52.47 o
   1   6  31        4.23       13.23     56.24 o
   2   6  31        0.56        9.61     40.34 o
   3   6  31        6.40       12.09     60.46 o
   4   6  31        8.00      -23.82     70.57 o
  -3   7  31       11.08      -11.70     44.83 o
  -2   7  31        3.00      -11.08     65.86 o
  -1   7  31        0.58      -28.77     57.58 o
   0   7  31        9.12      -58.19     61.15 o
   1   7  31       10.85       40.82     67.40 o
   2   7  31       11.28       16.00     66.65 o
   2  -6  32        2.18       15.01     60.83 o
   3  -6  32        1.91      -65.66     65.66 o
  -1  -5  32       19.91       62.17     54.46 o
   0  -5  32        4.21       14.20     47.31 o
   1  -5  32       24.86       -0.89     54.09 o
   2  -5  32       10.76       25.40     53.28 o
   3  -5  32        9.97      166.17     60.14 o
   4  -5  32        2.43       -6.70     62.21 o
  -3  -4  32        1.84      -38.87     46.62 o
  -2  -4  32       25.80       53.65     44.72 o
  -1  -4  32       13.25       55.39     45.85 o
   0  -4  32       13.47      -21.26     43.14 o
   1  -4  32        9.20       45.12     50.60 o
   2  -4  32       22.84      -35.79     46.95 o
   3  -4  32        4.17      108.47     55.51 o
   4  -4  32       12.28       37.29     59.33 o
   5  -4  32        1.76       16.64     63.06 o
  -5  -3  32        1.18      -34.61     53.40 o
  -4  -3  32        7.24       14.81     46.75 o
  -3  -3  32       35.43       45.49     44.60 o
  -2  -3  32       21.16      -29.01     42.20 o
  -1  -3  32       28.39       -4.06     40.25 o
   0  -3  32        7.59      -39.16     39.16 o
   1  -3  32        0.66        4.34     44.68 o
   2  -3  32        4.28      -13.55     44.35 o
   3  -3  32        5.59       52.71     48.98 o
   4  -3  32       18.80      -26.13     53.60 o
   5  -3  32       17.47       64.72     61.36 o
  -7  -2  32        5.94      121.13     72.19 o
  -6  -2  32        5.03       16.84     61.64 o
  -5  -2  32        1.18      -35.30     47.19 o
  -4  -2  32       20.85       51.54     46.10 o
  -3  -2  32        7.30        3.08     39.00 o
  -2  -2  32       11.44      -22.16     40.05 o
  -1  -2  32       17.72       -0.24     40.01 o
   0  -2  32       19.10       31.69     38.47 o
   1  -2  32      116.51       43.54     47.60 o
   2  -2  32       12.04      -42.53     43.66 o
   3  -2  32        0.52       28.53     42.65 o
   4  -2  32        2.74      -21.51     49.63 o
   5  -2  32       14.65      -53.28     53.28 o
   6  -2  32        2.37      -43.74     65.13 o
  -7  -1  32        9.61      -32.06     63.30 o
  -6  -1  32        0.32      -54.21     54.21 o
  -5  -1  32       10.90       14.65     47.11 o
  -4  -1  32       36.48       45.05     31.24 o
  -3  -1  32       27.41       85.30     42.32 o
  -2  -1  32       19.81       17.37     39.16 o
  -1  -1  32       18.82       54.86     39.65 o
   0  -1  32       13.61       70.89     40.17 o
   1  -1  32        8.73       29.38     41.96 o
   2  -1  32        0.46       -7.18     41.96 o
   3  -1  32        3.16       32.99     46.18 o
   4  -1  32       11.20      -18.63     49.18 o
   5  -1  32        9.88       79.74     56.45 o
   6  -1  32        2.09      -22.89     62.57 o
  -7   0  32       20.12        4.46     60.26 o
  -6   0  32       70.54      136.10     60.83 o
  -5   0  32        0.28        7.30     35.81 o
  -4   0  32       33.74       -0.16     40.29 o
  -3   0  32       16.36        6.06     35.77 o
  -2   0  32        8.84      -14.61     35.55 o
  -1   0  32       11.33       58.88     39.48 o
   0   0  32        0.81       36.89     40.78 o
   1   0  32       10.09        4.38     39.32 o
   2   0  32        0.76       67.08     45.73 o
   3   0  32        4.48      -44.80     44.80 o
   4   0  32       12.08      -44.88     47.56 o
   5   0  32        6.14       45.37     56.12 o
   6   0  32        0.03       29.54     62.53 o
  -7   1  32        9.84       41.84     67.44 o
  -6   1  32        0.31       35.79     56.45 o
  -5   1  32       10.72        1.97     35.47 o
  -4   1  32       36.65       38.08     45.25 o
  -3   1  32       28.11       46.75     31.37 o
  -2   1  32       19.56       31.62     28.45 o
  -1   1  32       18.31       59.36     29.25 o
   0   1  32       14.06       29.09     40.82 o
   1   1  32        8.85      -14.49     37.25 o
   2   1  32        0.45      -10.31     41.67 o
   3   1  32        3.11      -45.04     45.04 o
   4   1  32       11.11       50.44     48.49 o
   5   1  32        9.43      -11.31     39.35 o
   6   1  32        2.17        8.18     45.45 o
  -7   2  32        6.12      -66.55     66.55 o
  -6   2  32        5.20       44.48    100.27 o
  -5   2  32        1.29       48.32     54.96 o
  -4   2  32       20.64       11.12     32.23 o
  -3   2  32        7.24        5.20     38.83 o
  -2   2  32       11.10      -20.94     29.51 o
  -1   2  32       17.81       55.84     55.96 o
   0   2  32       18.57       24.81     29.06 o
   1   2  32      115.40      136.14     44.35 o
   2   2  32       11.85       10.75     39.48 o
   3   2  32        0.50      -28.45     46.95 o
   4   2  32        2.69      -47.64     47.64 o
   5   2  32       14.55      -13.72     59.69 o
   6   2  32        2.36       31.85     48.39 o
  -6   3  32        0.75      -43.44     43.44 o
  -5   3  32        1.25       -4.95     38.64 o
  -4   3  32        7.27       49.99     35.11 o
  -3   3  32       35.92       20.72     32.05 o
  -2   3  32       20.60       10.81     30.63 o
  -1   3  32       28.77        8.41     43.74 o
   0   3  32        7.96       52.15     30.61 o
   1   3  32        0.64        6.74     40.82 o
   2   3  32        4.26       30.15     45.57 o
   3   3  32        5.24       17.25     44.31 o
   4   3  32       18.53      -35.42     41.11 o
   5   3  32       17.29      119.58     43.70 o
  -6   4  32       11.54       15.43     47.33 o
  -5   4  32        6.41       -6.90     40.42 o
  -4   4  32        4.04        4.26     72.66 o
  -3   4  32        1.86      -19.78     32.86 o
  -2   4  32       26.10      -28.59     32.43 o
  -1   4  32       13.21       52.77     65.64 o
   0   4  32       13.88       18.56     53.48 o
   1   4  32        9.64       21.13     32.13 o
   2   4  32       22.89       63.06     46.50 o
   3   4  32        4.13       18.18     50.72 o
   4   4  32       12.23       -6.05     63.10 o
   5   4  32        1.69      -44.80     70.81 o
  -5   5  32        7.81       27.13     44.51 o
  -4   5  32       33.49       78.38     42.67 o
  -3   5  32       28.95       -1.85     36.15 o
  -2   5  32        5.42       45.47     34.63 o
  -1   5  32       19.69      -19.20     34.63 o
   0   5  32        4.28       11.63     35.16 o
   1   5  32       24.98       57.50     36.61 o
   3   5  32       10.03       42.65     62.45 o
   4   5  32        2.53        0.08     64.84 o
  -4   6  32        7.67       11.22     44.22 o
  -3   6  32        2.46      -12.90     43.05 o
  -2   6  32        4.00       57.59     39.65 o
  -1   6  32        4.14      -28.50     38.83 o
   0   6  32        8.72       87.12     60.67 o
   1   6  32        3.62       40.66     60.50 o
   3   6  32        1.88      -56.93     67.28 o
  -3   7  32        9.43       -9.30     46.27 o
  -2   7  32        2.95      126.57     72.19 o
  -1   7  32       20.00        9.13     63.18 o
   0   7  32        6.01       46.42     68.09 o
   1   7  32        3.20      -42.65     66.79 o
   2   7  32        5.07       41.71     67.16 o
   2  -6  33        9.83      -16.52     62.78 o
   3  -6  33        0.33       49.42     70.04 o
  -1  -5  33        2.78       26.50     55.23 o
   0  -5  33        7.58       -1.14     49.10 o
   1  -5  33        8.02       76.09     62.41 o
   2  -5  33        7.64        0.61     53.48 o
   3  -5  33        1.01       33.52     58.11 o
   4  -5  33        2.97      -15.87     64.24 o
  -3  -4  33        0.91      -21.95     45.69 o
  -2  -4  33        2.65      -31.00     44.92 o
  -1  -4  33       27.34       80.95     48.05 o
   0  -4  33       10.99       -9.90     46.22 o
   1  -4  33        6.53      -42.65     50.32 o
   2  -4  33        7.17      -47.52     47.52 o
   3  -4  33       13.52      -49.26     52.71 o
   4  -4  33        2.22      -34.17     58.15 o
   5  -4  33        9.00      -14.77     66.14 o
  -5  -3  33        7.34       27.07     56.45 o
  -4  -3  33       11.50       18.67     49.30 o
  -3  -3  33       12.34      -12.09     43.42 o
  -2  -3  33        0.62       10.23     44.03 o
  -1  -3  33       10.88      -41.71     41.71 o
   0  -3  33        8.34       59.49     45.49 o
   1  -3  33       19.89      -41.55     48.82 o
   2  -3  33       10.25      -19.52     47.15 o
   3  -3  33        6.71      -19.44     50.28 o
   4  -3  33        0.29       24.10     56.97 o
   5  -3  33        3.28       82.74     61.96 o
  -6  -2  33        5.97       13.55     60.02 o
  -5  -2  33        3.01       -6.70     52.91 o
  -4  -2  33        7.46      -14.32     47.64 o
  -3  -2  33       18.15       24.83     44.43 o
  -2  -2  33        6.98      -18.71     41.19 o
  -1  -2  33        0.17       64.97     43.74 o
   0  -2  33       14.98       20.70     42.36 o
   1  -2  33        9.06        8.12     48.33 o
   2  -2  33       18.19       13.39     45.73 o
   3  -2  33       16.06       82.70     50.16 o
   4  -2  33       12.00       52.47     48.61 o
   5  -2  33        3.95      -55.96     55.96 o
   6  -2  33        0.68      -24.67     67.85 o
  -7  -1  33       15.68       58.88     68.54 o
  -6  -1  33        4.03      -10.27     58.80 o
  -5  -1  33        1.91       -2.56     50.03 o
  -4  -1  33       17.27      -46.22     46.22 o
  -3  -1  33       25.44       -5.32     42.12 o
  -2  -1  33       26.09       61.96     42.93 o
  -1  -1  33        5.37       -2.35     42.57 o
   0  -1  33       24.59       57.82     42.45 o
   1  -1  33       23.06        6.98     43.70 o
   2  -1  33        1.35      -36.07     46.34 o
   3  -1  33        1.35      -46.91     46.91 o
   4  -1  33       13.47      -49.63     49.63 o
   5  -1  33       26.85       84.65     60.58 o
   6  -1  33        4.97        8.16     66.91 o
  -7   0  33        2.08      -63.02     63.02 o
  -6   0  33        1.14       70.44     58.39 o
  -5   0  33       22.10      -17.48     38.02 o
  -4   0  33        2.40       24.06     47.66 o
  -3   0  33       22.49       15.17     32.05 o
  -2   0  33        0.66       15.05     42.00 o
  -1   0  33       10.68       32.18     37.33 o
   0   0  33        0.23        3.65     41.55 o
   1   0  33       23.37      -25.56     40.29 o
   2   0  33        6.61       22.97     46.75 o
   3   0  33        2.37       12.09     47.40 o
   4   0  33        0.69       -9.86     49.59 o
   5   0  33        1.44      -53.44     53.44 o
   6   0  33        3.15      -63.34     63.34 o
  -7   1  33       15.77       90.57     67.73 o
  -6   1  33        4.08      -53.93     57.42 o
  -5   1  33        1.90       -6.34     35.54 o
  -4   1  33       16.86       42.97     52.93 o
  -3   1  33       26.64       11.32     32.11 o
  -2   1  33       25.72       -4.37     51.41 o
  -1   1  33        5.61       15.30     41.63 o
   0   1  33       24.56      -16.15     40.74 o
   1   1  33       22.69      112.48     45.08 o
   2   1  33        1.38      -12.70     43.14 o
   3   1  33        1.35        0.20     49.22 o
   4   1  33       13.69       17.29     50.93 o
   5   1  33       27.10       30.23     57.05 o
   6   1  33        5.02       36.41    124.46 o
  -6   2  33        5.84       -3.12     43.75 o
  -5   2  33        2.94       -7.42     43.89 o
  -4   2  33        7.46      -31.63     31.63 o
  -3   2  33       18.44        3.88     31.80 o
  -2   2  33        7.26       -7.70     31.38 o
  -1   2  33        0.16       29.54     30.53 o
   0   2  33       15.52       11.12     40.66 o
   1   2  33        8.86       35.95     44.47 o
   2   2  33       18.54       12.90     42.36 o
   3   2  33       15.90      -45.08     45.08 o
   4   2  33       11.84      -48.65     51.70 o
   5   2  33        3.91       -3.11     41.92 o
   6   2  33        0.69      -49.26     49.26 o
  -6   3  33        1.71      -76.94     84.85 o
  -5   3  33        7.19       78.82     41.60 o
  -4   3  33       11.53        6.48     37.01 o
  -3   3  33       12.79        2.89     33.08 o
  -2   3  33        0.57       10.04     31.49 o
  -1   3  33       10.98       21.13     31.30 o
   0   3  33        8.57       18.18     31.41 o
   1   3  33       19.36       90.69     44.03 o
   2   3  33        9.86      -44.15     44.15 o
   3   3  33        6.82      -26.58     45.81 o
   4   3  33        0.22      -10.75     53.16 o
   5   3  33        3.46       19.20     46.23 o
  -6   4  33       10.25       41.42     48.46 o
  -5   4  33        3.71       29.41     41.80 o
  -4   4  33        9.70       -9.30     43.95 o
  -3   4  33        1.03       21.73     35.51 o
  -2   4  33        2.74        5.46     31.90 o
  -1   4  33       27.75       55.09     34.31 o
   0   4  33       11.56      -30.92     30.92 o
   1   4  33        6.19       -0.62     33.58 o
   2   4  33        7.29       49.95     45.85 o
   3   4  33       13.76      -12.30     49.99 o
   5   4  33        8.99       82.33     81.85 o
  -5   5  33        0.30        4.43     45.08 o
  -4   5  33       16.33      -49.62     65.98 o
  -3   5  33       50.80      -35.48     71.22 o
  -2   5  33        8.14       36.23     34.84 o
  -1   5  33        2.78       -4.26     35.56 o
   0   5  33        7.72        6.71     35.62 o
   1   5  33        8.21       42.52     36.97 o
   4   5  33        2.90       -4.10     71.54 o
  -4   6  33        2.36      -18.87     47.59 o
  -3   6  33       11.25      -31.05     43.72 o
  -2   6  33        7.16       51.95     39.91 o
  -1   6  33        0.88        0.73     39.64 o
   0   6  33       12.97       71.74     62.94 o
   1   6  33        9.51       48.98     60.71 o
  -2   7  33        1.41      -56.93     68.82 o
  -1   7  33        4.89      -65.74     65.74 o
   0   7  33        3.74        3.21     66.79 o
   1   7  33        1.24      -68.58     69.71 o
   2  -6  34        6.54       93.49     69.59 o
  -1  -5  34        6.70      -38.59     51.94 o
   0  -5  34        2.76      -17.25     50.32 o
   1  -5  34        0.97      -58.23     58.23 o
   2  -5  34        0.23        0.00     58.03 o
   3  -5  34        1.30       60.34     62.17 o
   4  -5  34        6.59      -67.40     68.74 o
  -3  -4  34       28.64      110.17     53.69 o
  -2  -4  34        7.60        9.29     51.94 o
  -1  -4  34       15.44        1.50     48.05 o
   0  -4  34        7.31      -38.96     45.41 o
   1  -4  34        0.40      -13.51     53.48 o
   2  -4  34        5.12      -49.67     49.67 o
   3  -4  34        1.16       67.24     56.65 o
   4  -4  34        8.95       13.39     61.56 o
  -5  -3  34        7.23       -0.49     57.62 o
  -4  -3  34        1.16      -24.10     54.33 o
  -3  -3  34        4.21       17.65     43.99 o
  -2  -3  34        1.42       -3.45     48.25 o
  -1  -3  34        2.90      -44.84     44.84 o
   0  -3  34        9.91       40.78     43.95 o
   1  -3  34       18.00       32.46     50.72 o
   2  -3  34        6.34       55.63     45.41 o
   3  -3  34        0.11       10.63     54.13 o
   4  -3  34        0.34      -20.09     58.64 o
   5  -3  34        6.40      -35.02     62.25 o
  -6  -2  34        3.43      -32.38     61.64 o
  -5  -2  34        3.52       -9.74     50.56 o
  -4  -2  34       12.08      -27.15     46.50 o
  -3  -2  34        4.12      -42.16     42.16 o
  -2  -2  34       26.53       27.19     44.43 o
  -1  -2  34        5.26        1.54     44.03 o
   0  -2  34       10.87       -1.34     42.65 o
   1  -2  34       16.83       -5.15     46.62 o
   2  -2  34        4.76       40.29     49.18 o
   3  -2  34       12.90       51.66     51.86 o
   4  -2  34       12.78      -10.39     57.30 o
   5  -2  34        2.37       36.85     62.82 o
  -6  -1  34       14.01       46.91     61.36 o
  -5  -1  34        7.37      -49.99     49.99 o
  -4  -1  34        7.78       29.09     47.92 o
  -3  -1  34       16.01      -42.36     42.36 o
  -2  -1  34        0.85      -42.16     42.16 o
  -1  -1  34       26.98       11.36     41.43 o
   0  -1  34       43.36       88.38     41.67 o
   1  -1  34       54.71       74.95     45.81 o
   2  -1  34        5.43       65.13     50.28 o
   3  -1  34        3.87       29.66     49.42 o
   4  -1  34        8.69       86.55     54.29 o
   5  -1  34       12.45      104.73     62.09 o
  -6   0  34        1.15      -39.69     57.99 o
  -5   0  34        3.08       -1.42     51.86 o
  -4   0  34        0.80       24.49     33.77 o
  -3   0  34       50.91       46.39     32.88 o
  -2   0  34       26.55        0.93     44.35 o
  -1   0  34        0.10       25.32     42.04 o
   0   0  34        0.17       -5.72     43.91 o
   1   0  34        0.06      -37.21     37.21 o
   2   0  34       27.86       25.28     50.97 o
   3   0  34       15.00       -9.66     47.19 o
   4   0  34        3.35       -5.40     51.21 o
   5   0  34        1.00      -51.13     56.89 o
   6   0  34        0.83        6.05     64.84 o
  -6   1  34       13.82       17.98     62.29 o
  -5   1  34        7.35      -34.40     38.34 o
  -4   1  34        7.89        8.65     35.23 o
  -3   1  34       15.94       31.30     33.04 o
  -2   1  34        0.78      -19.61     30.53 o
  -1   1  34       27.83       25.93     42.00 o
   0   1  34       42.07        6.61     44.31 o
   1   1  34       55.34       44.76     41.47 o
   2   1  34        5.52       -0.20     46.83 o
   3   1  34        3.90       11.36     49.87 o
   4   1  34        8.69      -31.16     53.24 o
   5   1  34       12.47      125.88     61.23 o
  -6   2  34        3.49        8.97     41.77 o
  -5   2  34        3.44      -35.43     35.43 o
  -4   2  34       12.22      101.48     35.98 o
  -3   2  34        3.97        9.45     33.40 o
  -2   2  34       26.59       13.49     35.53 o
  -1   2  34        5.27       36.72     32.17 o
   0   2  34       10.70        7.39     42.28 o
   1   2  34       16.84       53.40     42.04 o
   2   2  34        4.76        4.99     45.20 o
   3   2  34       12.48       39.85     49.55 o
   4   2  34       12.83       14.73     56.28 o
   5   2  34        2.46       -6.05     60.06 o
  -6   3  34        1.40       12.99     48.59 o
  -5   3  34        7.31      -38.45     42.30 o
  -4   3  34        1.10      -35.63     35.63 o
  -3   3  34        4.13      -34.77     34.77 o
  -2   3  34        1.33      -13.07     33.75 o
  -1   3  34        3.02      -31.32     31.32 o
   0   3  34       10.31        7.91     32.95 o
   1   3  34       17.92      -32.83     41.07 o
   2   3  34        6.61      -25.65     46.71 o
   3   3  34        0.09       31.89     48.74 o
   4   3  34        0.34       -2.39     55.39 o
   5   3  34        6.31       18.10     68.90 o
  -5   4  34        7.47      -15.90     43.09 o
  -4   4  34       20.72       54.66     41.16 o
  -3   4  34       29.10       49.29     36.34 o
  -2   4  34        7.41       16.01     35.47 o
  -1   4  34       15.33      -31.63     35.08 o
   0   4  34        7.61       15.99     34.31 o
   1   4  34        0.39      -45.53     45.53 o
   2   4  34        5.04       57.13     51.01 o
   3   4  34        1.12       31.98     57.70 o
  -4   5  34       13.89      -44.00     44.00 o
  -3   5  34        8.47      -38.93     38.93 o
  -2   5  34        7.41      -23.98     37.31 o
  -1   5  34        6.69       12.77     36.64 o
   0   5  34        2.85       -2.55     39.55 o
   1   5  34        0.92        4.13     74.26 o
  -3   6  34        4.19      -50.82     50.82 o
  -2   6  34        8.66       11.19     68.33 o
  -1   6  34       15.69       16.56     49.97 o
   0   6  34        0.04      -60.62     60.62 o
   1   6  34        5.48       92.44     62.53 o
   2  -6  35        0.13      -18.50     72.47 o
   0  -5  35       30.52      -20.86     53.20 o
   1  -5  35        0.58      -43.01     66.35 o
   2  -5  35        0.82        6.01     61.31 o
   3  -5  35        0.56       31.00     64.28 o
  -3  -4  35       12.92      -33.27     50.03 o
  -2  -4  35       21.34       28.04     50.28 o
  -1  -4  35       18.89       63.91     51.29 o
   0  -4  35        4.76      -47.44     47.44 o
   1  -4  35       10.49       -2.39     59.45 o
   2  -4  35        3.42       38.23     55.59 o
   3  -4  35       11.20       -3.94     59.00 o
   4  -4  35        0.18      -60.50     60.50 o
  -5  -3  35        1.40      -36.52     56.57 o
  -4  -3  35        0.37       -3.81     57.42 o
  -3  -3  35        0.61       28.00     47.44 o
  -2  -3  35        0.61      -45.65     45.65 o
  -1  -3  35        9.74       -7.34     47.60 o
   0  -3  35       28.51      -35.79     43.58 o
   1  -3  35        4.37       35.10     51.17 o
   2  -3  35        7.05      -13.80     53.20 o
   3  -3  35        5.15      109.97     57.18 o
   4  -3  35       14.19       18.79     60.02 o
   5  -3  35       12.72       34.25     67.77 o
  -6  -2  35        2.71       83.47     65.29 o
  -5  -2  35        0.32       28.24     54.21 o
  -4  -2  35        3.61      -48.29     48.29 o
  -3  -2  35        1.45       27.59     47.48 o
  -2  -2  35        8.95       45.00     45.08 o
  -1  -2  35        1.94       49.79     47.68 o
   0  -2  35       35.44       38.35     47.76 o
   1  -2  35        7.12       50.93     45.16 o
   2  -2  35       46.40       28.73     53.00 o
   3  -2  35        1.78       58.15     55.11 o
   4  -2  35       12.03      -57.05     57.05 o
   5  -2  35        7.79       94.06     65.66 o
  -6  -1  35        1.01      107.86     64.07 o
  -5  -1  35        7.85      -55.39     55.39 o
  -4  -1  35       43.22       47.03     50.76 o
  -3  -1  35       85.41       61.84     47.64 o
  -2  -1  35        2.97      -40.13     44.11 o
  -1  -1  35       14.18       55.07     41.47 o
   0  -1  35        7.35       72.68     49.10 o
   1  -1  35        7.07       10.71     41.43 o
   2  -1  35       13.75      -31.57     51.62 o
   3  -1  35        2.44       34.45     52.67 o
   4  -1  35        2.43      -35.71     55.51 o
   5  -1  35        7.16      -12.01     60.30 o
  -6   0  35       52.37        9.09     62.45 o
  -5   0  35       11.00      -19.92     52.96 o
  -4   0  35       23.34        8.21     37.64 o
  -3   0  35        2.22       34.49     31.39 o
  -2   0  35        0.95       17.61     45.81 o
  -1   0  35       41.59       98.48     46.30 o
   0   0  35        8.25        9.62     45.25 o
   1   0  35        6.47       40.29     45.57 o
   2   0  35        0.42      -49.55     49.55 o
   3   0  35        0.91      -25.69     50.76 o
   4   0  35        0.01        8.89     54.66 o
   5   0  35        0.16        1.46     62.41 o
  -6   1  35        0.94       17.73     63.83 o
  -5   1  35        7.78       31.78     42.85 o
  -4   1  35       43.43       23.69     37.26 o
  -3   1  35       86.11      156.52     36.94 o
  -2   1  35        2.79      -14.62     31.15 o
  -1   1  35       14.52       23.05     44.84 o
   0   1  35        7.70       17.29     46.02 o
   1   1  35        6.91        4.30     45.94 o
   2   1  35       13.77       63.14     47.84 o
   3   1  35        2.48      -10.75     55.43 o
   4   1  35        2.34      -53.81     53.81 o
   5   1  35        6.90       12.54     61.80 o
  -6   2  35        2.76      -31.74     46.19 o
  -5   2  35        0.35       -0.04     40.92 o
  -4   2  35        3.79       25.00     34.64 o
  -3   2  35        1.56       -1.22     35.00 o
  -2   2  35        8.77       13.59     44.64 o
  -1   2  35        1.86       14.02     32.73 o
   0   2  35       34.74       12.78     45.04 o
   1   2  35        7.38      -28.16     45.98 o
   2   2  35       45.82       43.46     46.42 o
   3   2  35        1.75      -24.43     49.95 o
   4   2  35       12.24      -10.83     62.78 o
   5   2  35        7.80       73.89     67.60 o
  -5   3  35        1.44       -0.14     42.64 o
  -4   3  35        0.40      -10.37     37.01 o
  -3   3  35        0.50       -8.27     36.31 o
  -2   3  35        0.72        5.01     34.41 o
  -1   3  35       10.08       77.98     45.33 o
   0   3  35       27.94       22.48     40.07 o
   1   3  35        4.47      -28.65     44.39 o
   2   3  35        6.95      -47.60     47.60 o
   3   3  35        4.96      -49.38     49.38 o
   4   3  35       14.31       35.14     57.01 o
   5   3  35       12.65       27.07     69.02 o
  -5   4  35        0.41       21.62     45.92 o
  -4   4  35       17.58       43.51     45.00 o
  -3   4  35       13.17      -15.28     46.85 o
  -2   4  35       21.52       25.78     37.55 o
  -1   4  35       19.32       19.08     46.65 o
   0   4  35        4.65       50.93     52.16 o
   1   4  35       10.25       10.31     47.64 o
   2   4  35        3.43       -6.94     53.73 o
   3   4  35       11.12      -54.09     54.09 o
  -4   5  35        3.23       72.63     47.58 o
  -3   5  35       18.34       -0.75     40.01 o
  -2   5  35        5.41      -39.80     53.89 o
  -1   5  35       12.25      -30.55     38.99 o
   0   5  35       31.02      -11.48     40.83 o
   1   5  35        0.60      -38.04     38.04 o
  -3   6  35       10.29       40.22     47.03 o
  -2   6  35        0.40        5.20     42.75 o
  -1   6  35        5.17       37.23     43.34 o
   0   6  35        4.19      -39.24     63.95 o
   1   6  35        3.89      -21.71     64.68 o
   0  -5  36        6.21       37.74     57.99 o
   1  -5  36        5.96       12.17     63.51 o
   2  -5  36        0.32      -57.30     65.29 o
   3  -5  36        1.03      -10.10     68.62 o
  -3  -4  36        1.29       -2.52     56.40 o
  -2  -4  36       20.34       46.42     57.82 o
  -1  -4  36        4.76      -55.27     55.27 o
   0  -4  36        2.54      -52.96     52.96 o
   1  -4  36       17.28      -21.51     56.57 o
   2  -4  36        8.01       92.32     63.30 o
   3  -4  36        1.71       74.06     63.95 o
   4  -4  36        0.04      -58.07     68.70 o
  -4  -3  36        8.00      -22.52     59.89 o
  -3  -3  36       41.18       97.84     54.54 o
  -2  -3  36        1.01       10.27     49.10 o
  -1  -3  36        7.62      -36.60     49.51 o
   0  -3  36        6.15      -49.02     49.02 o
   1  -3  36       21.66       47.31     52.18 o
   2  -3  36        3.76       36.28     58.23 o
   3  -3  36       10.25       67.40     60.79 o
   4  -3  36        6.70      -39.97     61.40 o
  -6  -2  36       15.19       37.01     68.33 o
  -5  -2  36        1.70       66.31     62.17 o
  -4  -2  36        1.50      -50.40     51.49 o
  -3  -2  36        8.21       -9.78     46.91 o
  -2  -2  36       14.38      -17.33     45.98 o
  -1  -2  36       19.15       39.44     48.57 o
   0  -2  36       16.28        3.08     48.82 o
   1  -2  36       24.19       10.39     49.30 o
   2  -2  36        0.80       46.18     57.18 o
   3  -2  36       10.64      -52.91     55.11 o
   4  -2  36        7.00        7.63     59.98 o
   5  -2  36        0.08      -25.69     59.41 o
  -6  -1  36        1.28      -55.96     64.64 o
  -5  -1  36        0.73       65.13     60.87 o
  -4  -1  36        9.76      -24.18     51.29 o
  -3  -1  36       16.69       50.44     48.00 o
  -2  -1  36       44.89       26.98     46.26 o
  -1  -1  36       19.11       -4.99     46.42 o
   0  -1  36        1.32        9.33     48.05 o
   1  -1  36        9.16      -32.75     43.18 o
   2  -1  36        5.95      -52.51     53.36 o
   3  -1  36        7.07       -6.78     48.61 o
   4  -1  36        9.60       52.47     60.83 o
   5  -1  36        8.75       41.76     67.77 o
  -6   0  36        0.44       33.40     67.16 o
  -5   0  36       36.34       28.73     56.45 o
  -4   0  36        0.27       -5.65     38.65 o
  -3   0  36        8.01       -6.33     48.65 o
  -2   0  36        1.06        0.65     47.03 o
  -1   0  36        1.84       12.01     47.52 o
   0   0  36       95.28      138.86     52.79 o
   1   0  36       35.41        2.96     49.02 o
   2   0  36       11.02      -48.09     48.09 o
   3   0  36        0.01      -16.27     57.18 o
   4   0  36        7.54       83.39     58.68 o
   5   0  36        0.01      -63.67     63.67 o
  -6   1  36        1.28      -40.66     66.06 o
  -5   1  36        0.69        7.76     42.97 o
  -4   1  36        9.11        8.65     39.70 o
  -3   1  36       16.24       38.16     35.78 o
  -2   1  36       44.50       68.91     52.41 o
  -1   1  36       18.81        7.75     46.50 o
   0   1  36        1.37      -45.12     45.12 o
   1   1  36        9.41      -44.72     44.72 o
   2   1  36        6.02        3.77     48.65 o
   3   1  36        7.04       29.54     58.11 o
   4   1  36        9.70      117.56     62.45 o
   5   1  36        8.99       32.18     62.65 o
  -6   2  36       14.91       11.52     60.06 o
  -5   2  36        1.61       22.04     43.67 o
  -4   2  36        1.57       43.20     39.14 o
  -3   2  36        8.06       10.85     37.09 o
  -2   2  36       14.02      -17.66     33.17 o
  -1   2  36       19.28       11.43     34.31 o
   0   2  36       16.36       24.31     48.05 o
   1   2  36       24.10       15.50     50.48 o
   2   2  36        0.97      -46.79     46.79 o
   3   2  36       10.71       24.39     54.38 o
   4   2  36        7.01      -61.48     61.48 o
   5   2  36        0.08       37.54     67.97 o
  -5   3  36        9.74       16.06     46.48 o
  -4   3  36        7.98       36.09     73.51 o
  -3   3  36       41.40       30.87     39.23 o
  -2   3  36        1.06      -16.80     35.94 o
  -1   3  36        7.62       35.32     34.36 o
   0   3  36        5.92      -20.17     47.88 o
   1   3  36       21.83       66.91     50.89 o
   2   3  36        3.65       -7.02     52.02 o
   3   3  36       10.29       17.81     53.40 o
   4   3  36        6.41      -21.06     63.42 o
  -4   4  36        0.82       -5.59     41.00 o
  -3   4  36        1.29      -32.84     37.99 o
  -2   4  36       20.28       16.99     39.42 o
  -1   4  36        5.04       71.50     38.48 o
   0   4  36        2.45       -9.24     36.42 o
   1   4  36       17.19       -7.47     50.48 o
   2   4  36        7.75        0.24     55.11 o
   3   4  36        1.75      105.02     64.40 o
  -4   5  36       14.79       -5.93     47.47 o
  -3   5  36        8.71       12.34     41.84 o
  -2   5  36        3.27      -40.29     40.29 o
  -1   5  36       14.87       75.94     43.26 o
   0   5  36        6.24      108.31     43.13 o
   1   5  36        5.97       44.43     58.39 o
  -2   6  36        1.19       88.86     45.50 o
  -1   6  36       18.30      -28.33     48.86 o
   0   6  36        1.66      141.13     72.55 o
   1   6  36        7.01      127.90     71.86 o
   0  -5  37        1.36       14.36     59.73 o
   1  -5  37        6.15       39.89     63.06 o
   2  -5  37        0.67       56.24     69.27 o
  -2  -4  37        0.74      -39.40     53.89 o
  -1  -4  37        4.16      -16.92     53.36 o
   0  -4  37        3.34       26.01     55.35 o
   1  -4  37        1.45      -56.36     56.36 o
   2  -4  37        1.42      -37.01     63.91 o
   3  -4  37        3.91      -66.14     66.14 o
  -4  -3  37       10.13       29.87     57.95 o
  -3  -3  37        4.05      -10.10     55.71 o
  -2  -3  37       11.93       96.13     51.41 o
  -1  -3  37        5.56       54.86     53.08 o
   0  -3  37        3.23       17.08     51.49 o
   1  -3  37       29.47       18.59     54.38 o
   2  -3  37       16.46      -12.86     60.26 o
   3  -3  37        3.33      -47.68     61.60 o
   4  -3  37        0.79      102.10     66.83 o
  -5  -2  37        0.12       62.73     59.24 o
  -4  -2  37        5.26      -36.44     55.19 o
  -3  -2  37       14.31       39.24     52.47 o
  -2  -2  37        1.51      -48.86     48.86 o
  -1  -2  37        5.99       31.98     50.32 o
   0  -2  37       15.86       96.46     48.61 o
   1  -2  37        0.44        8.44     53.44 o
   2  -2  37       11.03      -52.87     52.87 o
   3  -2  37        0.91       58.76     59.98 o
   4  -2  37        7.73       -5.88     61.72 o
  -5  -1  37        1.72      -50.72     58.60 o
  -4  -1  37       10.02       53.52     56.32 o
  -3  -1  37        2.10       12.86     53.12 o
  -2  -1  37        0.84       -0.77     50.56 o
  -1  -1  37       31.37      -25.81     50.52 o
   0  -1  37       35.71       58.03     53.16 o
   1  -1  37        3.44      -47.27     47.27 o
   2  -1  37       13.97        4.02     56.65 o
   3  -1  37        2.94       -7.63     59.12 o
   4  -1  37       13.87       42.69     63.06 o
  -5   0  37        3.15       24.71     57.38 o
  -4   0  37      125.60      115.54     55.84 o
  -3   0  37      102.62      257.88     55.96 o
  -2   0  37        7.28       48.86     51.45 o
  -1   0  37       20.68       16.15     50.89 o
   0   0  37        0.12        9.86     52.67 o
   1   0  37       14.65      -43.83     50.32 o
   2   0  37       11.71      109.12     53.52 o
   3   0  37       17.28       33.11     61.31 o
   4   0  37        0.57      -60.22     60.22 o
   5   0  37        0.21      -68.50     68.50 o
  -5   1  37        1.64       -5.97     43.49 o
  -4   1  37       10.11       32.10     41.79 o
  -3   1  37        1.92       37.45     37.00 o
  -2   1  37        0.72      -25.36     46.42 o
  -1   1  37       30.96       28.61     48.65 o
   0   1  37       35.64       33.27     48.61 o
   1   1  37        3.08       -5.15     51.05 o
   2   1  37       13.70       65.62     53.08 o
   3   1  37        2.97      -30.27     58.03 o
   4   1  37       13.80      -36.60     60.67 o
  -5   2  37        0.10       -4.74     41.72 o
  -4   2  37        5.42       61.85     55.71 o
  -3   2  37       14.36       32.76     38.88 o
  -2   2  37        1.39       35.95     36.69 o
  -1   2  37        5.88      -36.49     55.86 o
   0   2  37       15.87       14.16     51.01 o
   1   2  37        0.42      -42.20     49.95 o
   2   2  37       11.09      -26.86     52.10 o
   3   2  37        0.84      -22.40     55.19 o
   4   2  37        7.60      -12.46     69.63 o
  -5   3  37       11.75      -33.06     73.08 o
  -4   3  37       10.40       29.23     43.79 o
  -3   3  37        4.21        8.19     41.05 o
  -2   3  37       11.90       -1.24     38.87 o
  -1   3  37        5.59        1.67     36.09 o
   0   3  37        3.09        6.25     49.99 o
   1   3  37       29.28        2.72     51.33 o
   2   3  37       16.49      -24.47     51.74 o
   3   3  37        3.35       71.42     60.79 o
   4   3  37        0.81      -37.62     58.35 o
  -4   4  37        4.46      -10.40     43.60 o
  -3   4  37        1.25      -24.89     51.03 o
  -2   4  37        0.83       22.62     41.10 o
  -1   4  37        4.01      -33.32     38.85 o
   0   4  37        3.36       46.77     45.25 o
   1   4  37        1.50      -15.34     52.10 o
   2   4  37        1.38      -57.62     57.62 o
   3   4  37        3.82       74.34     62.65 o
  -3   5  37        0.77        5.05     44.80 o
  -2   5  37       13.81      -16.56     43.02 o
  -1   5  37        3.05       68.23     45.56 o
   0   5  37        1.26      -19.39     99.46 o
   1   5  37        6.11      -24.35     61.52 o
   0  -5  38        9.69       33.44     70.40 o
   1  -5  38        0.63       51.01     65.53 o
  -2  -4  38        4.48       44.15     60.79 o
  -1  -4  38        3.17       -3.25     56.16 o
   0  -4  38        5.94      -35.02     57.70 o
   1  -4  38       14.14      -60.91     62.73 o
   2  -4  38        7.56      -22.93     71.99 o
   3  -4  38        0.43       26.30     68.78 o
  -4  -3  38        6.26       99.78     62.37 o
  -3  -3  38        2.90       17.21     55.59 o
  -2  -3  38        2.82        4.67     54.25 o
  -1  -3  38        1.01        1.46     54.38 o
   0  -3  38        6.24       74.38     56.36 o
   1  -3  38        3.15      -16.84     55.11 o
   2  -3  38        6.74      -44.35     62.61 o
   3  -3  38       29.62       13.23     64.76 o
  -5  -2  38       10.80      -51.70     62.45 o
  -4  -2  38        3.80       16.52     60.34 o
  -3  -2  38       11.04       41.27     55.55 o
  -2  -2  38        1.83       -6.70     52.71 o
  -1  -2  38        6.64      -52.71     53.16 o
   0  -2  38        3.42      -23.74     55.19 o
   1  -2  38        6.20      -52.22     52.22 o
   2  -2  38       24.79       28.28     64.24 o
   3  -2  38       11.13      -55.47     55.47 o
   4  -2  38        4.01      -21.43     59.12 o
  -5  -1  38        8.64       71.70     62.86 o
  -4  -1  38       25.49      -11.40     57.05 o
  -3  -1  38        7.46      -51.05     53.36 o
  -2  -1  38        6.98       39.12     54.09 o
  -1  -1  38        3.18       72.19     52.91 o
   0  -1  38       14.89      -39.48     52.43 o
   1  -1  38       34.07       94.35     52.79 o
   2  -1  38        7.87      -21.59     52.18 o
   3  -1  38       24.55       44.43     63.91 o
   4  -1  38        0.31       10.96     66.06 o
  -5   0  38        0.68        1.91     60.26 o
  -4   0  38        0.01      -40.20     40.20 o
  -3   0  38       70.42       58.68     56.16 o
  -2   0  38       30.94       26.50     54.33 o
  -1   0  38       16.26      -46.10     46.10 o
   0   0  38        8.64       46.38     53.44 o
   1   0  38        0.01      -49.14     49.14 o
   2   0  38       35.56       -7.34     56.53 o
   3   0  38        0.00      -19.80     63.47 o
   4   0  38       30.60      -61.44     65.21 o
[truncated: 13,528 more chars]
